# Supplementary material for: A Wide-Proteome Analysis to Identify Molecular Pathways Involved in Kidney Response to High-Fat Diet in Mice
Source: Int J Mol Sci. 2022 Mar 30;23(7):3809. doi: 10.3390/ijms23073809 (PMC8999052; doi:10.3390/ijms23073809)
Supplement: Supplementary file 1 [file ijms-23-03809-s001.zip]

Archive with 7 entries (7 files):
- SUPPLEMENTARY FILES/S1_Lipid metabolism- and fibrosis-related genes.pdf
- SUPPLEMENTARY FILES/S2_List of the proteins increased in HF vs. CTR group.xlsx
- SUPPLEMENTARY FILES/S3_List of the proteins decreased in HF vs. CTR group.xlsx
- SUPPLEMENTARY FILES/S4_Bioinformatic analysis performed by Cluego of the proteins increased and decreased in the comparisons HF vs. CTR group.xlsx
- SUPPLEMENTARY FILES/S5_Panther analysis of the proteins increased and decreased in the comparisons HF vs CTR group.xlsx
- SUPPLEMENTARY FILES/S6_IPA analysis of the proteins differentially expressed in the comparisons HF vs. CTR group.xlsx
- SUPPLEMENTARY FILES/S7_Histological analyses.pdf
