# Supplementary material for: A Wide-Proteome Analysis to Identify Molecular Pathways Involved in Kidney Response to High-Fat Diet in Mice
Source: Int J Mol Sci. 2022 Mar 30;23(7):3809. doi: 10.3390/ijms23073809 (PMC8999052; doi:10.3390/ijms23073809)
Supplement: Supplementary file 1 [file ijms-23-03809-s001.zip › SUPPLEMENTARY FILES/S2_List of the proteins increased in HF vs. CTR group.xlsx]

## Sheet: Foglio1
HF vs. CTR	Student's T-test Difference	Intensity	Protein IDs	Protein name	Gene name
Increased in HF	1.83794	1011300000	A0A075B5P6;A0A075B6A0;P01872	Ig mu chain C region	Ighm
Increased in HF	0.378757	552040000	A0A087WPL5;E9QNN1;O70133;Q3UR42;A0A0R4J2C3	ATP-dependent RNA helicase A	Dhx9
Increased in HF	0.442961	448040000	A0A087WRZ5;Q8R0B4;Q8BLD4;Q6VYI5;Q6VYI4;Q921F2;A0A087WR97;A0A087WSE4;A0A087WQA5;A0A087WP57; A0A087WQX8;A0A087WNY6;A0A087WS74;A0A087WRP4;H3BJV1;A0A087WSH7;A0A087WS17;A0A087WSC6	TAR DNA-binding protein 43	Tardbp
Increased in HF	0.214604	2279600000	A0A0A0MQ68;Q60759;D3Z4I2	Glutaryl-CoA dehydrogenase, mitochondrial	Gcdh
Increased in HF	0.423014	4289200000	A0A0A0MQA5;P68368;A0A087WQS4;A0A087WRB4;A0A087WSB0;A0A087WSL5;A0A087WS35	Tubulin alpha-4A chain	Tuba4a
Increased in HF	0.721359	23539000000	A0A0A0MQF6;P16858;S4R1W1;A0A1D5RLD8;S4R257;S4R1W8;S4R1N5;A0A0R4J0X7;S4R2G5;Q64467;V9GX06	Glyceraldehyde-3-phosphate dehydrogenase	Gapdh;Gm3839
Increased in HF	0.300438	1398800000	A0A0A6YX18;Q8BVE3;A0A0A6YWP6;A0A0A6YVU0;A0A0A6YW86	V-type proton ATPase subunit H	Atp6v1h
Increased in HF	0.188874	60243000	A0A0G2JG10;Q497W9;O35286;A0A0G2JGQ5	Pre-mRNA-splicing factor ATP-dependent RNA helicase DHX15	Dhx15
Increased in HF	0.313308	300990000	A0A0J9YTY0;A0A0J9YUL3;Q8C1B7;A0A0J9YUV6;Q9R1T4;A0A0J9YVA6;B7ZC46;B1AQY9;B1AQZ0;Q8CHH9	Septin-11	Sept11
Increased in HF	0.527716	7839100000	A0A0J9YU79;E9Q1Q9;P97328;A0A0J9YUK6;A0A0J9YTU1	Ketohexokinase	Khk
Increased in HF	1.55232	174860000	A0A0N4SWH2;A0A0N4SV32;Q3UMP4;Q9CY58;A0A0N4SUQ1;A0A0N4SUN8;A0A0N4SV40	Plasminogen activator inhibitor 1 RNA-binding protein	Serbp1
Increased in HF	0.280776	581850000	A0A0N4SW89;P97429;D3Z0S1;A0A0N4SV57;F7ANV6;S4R1F2	Annexin A4;Annexin	Anxa4
Increased in HF	0.608177	243740000	A0A0R4IZW5;P09803	Cadherin-1;E-Cad/CTF1;E-Cad/CTF2;E-Cad/CTF3	Cdh1
Increased in HF	0.310781	224420000	A0A0R4IZX2;Q9JHL1;A0A0R4J006	Na(+)/H(+) exchange regulatory cofactor NHE-RF2	Slc9a3r2
Increased in HF	0.509335	37292000	Q9JKY7;A0A0R4IZY2;Q8CIM7	Cytochrome P450 2D26	Cyp2d22;Cyp2d26
Increased in HF	0.978058	283550000	A0A0R4J039;Q9ESB3;A0A338P6H8	Histidine-rich glycoprotein	Hrg
Increased in HF	0.505207	1463700000	A0A0R4J094;Q3TC72	Fumarylacetoacetate hydrolase domain-containing protein 2A	Fahd2
Increased in HF	0.361458	12292000000	A0A0R4J0I1;Q03734;E9Q499;P29621;Q80X76	MCG1051009	Serpina3k
Increased in HF	0.278839	167810000	A0A0R4J0Q5;P21619	Lamin-B2	Lmnb2
Increased in HF	0.419193	527400000	A0A0R4J1H2;Q8QZY2;E0CZG7;E0CXF4	Glycerate kinase	Glyctk
Increased in HF	0.196173	1396400000	A0A140T8T4;P51410;A0A0G2JES3;D3Z629;D3YZT0;A0A0G2JFQ3;S4R1R7	60S ribosomal protein L9	Rpl9
Increased in HF	0.3553	1329500000	A0A1C7CYV0;B1AX58;Q99K51	Plastin-3	Pls3
Increased in HF	0.808209	173880000	A0A1L1SSA8;Q91XE8	Transmembrane protein 205	Tmem205
Increased in HF	0.250701	52285000	A0A1L1SU22;Q9D1P4;A0A1L1STQ1;A0A1L1SSG7;A0A1L1STZ1	Cysteine and histidine-rich domain-containing protein 1	Chordc1
Increased in HF	0.657448	1137900000	A0A1W2P6F6;A0A1W2P7Q9;Q60605;A0A1W2P6G5;Q8CI43	Myosin light polypeptide 6	Myl6
Increased in HF	2.93309	1421500000	A0A1W2P768;P84228;F8WI35	Histone H3.2;Histone H3	Hist1h3b;H3f3a
Increased in HF	0.727953	176940000	A0A1W2P7X0;E9QMV2;Q4KML4	Costars family protein ABRACL	Abracl
Increased in HF	0.318861	2368000000	A0A1Y7VJZ2;Q9WVL0;A0A1Y7VNC1	Maleylacetoacetate isomerase	Gstz1
Increased in HF	0.303737	156980000	A0A1Y7VL95;Q9JI75;A0A1Y7VMA0	Ribosyldihydronicotinamide dehydrogenase [quinone]	Nqo2
Increased in HF	0.454359	173870000	A0A1Y7VM65;Q9QUH0	Glutaredoxin-1	Glrx
Increased in HF	0.305069	351740000	A0A2C9F2D2;Q07076;A0A286YCW4	Annexin A7	Anxa7
Increased in HF	0.654667	139960000	A0A3B2WBM3;P62869	Transcription elongation factor B polypeptide 2	Tceb2
Increased in HF	0.378375	525370000	A0JNY3;Q8BUV3	Gephyrin;Molybdopterin adenylyltransferase;Molybdopterin molybdenumtransferase	Gphn
Increased in HF	1.34458	852000000	A1BN54;Q7TPR4	Alpha-actinin-1	Actn1
Increased in HF	0.831195	88384000	A2A4U9;Q91Y63	Solute carrier family 13 member 3	Slc13a3
Increased in HF	0.604777	800370000	A2A813;Q99LX0;A2A815;A2A817;A2A816	Protein deglycase DJ-1	Park7
Increased in HF	0.67356	407200000	A2A839;A2A838;A2A841;P48193;A2A842;F7BUB8;A2AD32;F6S4K9;F7CR30;A0A1D5RLV1	Protein 4.1	Epb4.1;Epb41
Increased in HF	0.175065	3023500000	A2ACG7;Q9DBG6	Dolichyl-diphosphooligosaccharide--protein glycosyltransferase subunit 2	Rpn2
Increased in HF	0.346202	751760000	A2AH25;Q5FWK3	Rho GTPase-activating protein 1	Arhgap1
Increased in HF	0.208838	794850000	A2AJL3;A2AJL4;D6RG41;F6V664;F7ANG8;H3BJ80;B1AY71;D6RHR3;B7ZCH9	FGGY carbohydrate kinase domain-containing protein	Fggy
Increased in HF	0.513114	86480000	Q8CBM2;A2AL85;Q8BSY0;A2AL71;A2AL77;A2AL83;A2AL79;Q9CR06;Q6P8S1;A2AL74;A2AL78;A2AL76;A2AL75 ; Q3TU40;A2AL81	Aspartyl/asparaginyl beta-hydroxylase	Asph
Increased in HF	0.494806	45198000	Q6PBC0;A2AMQ5;Q99L43	Phosphatidate cytidylyltransferase;Phosphatidate cytidylyltransferase 2	Cds2
Increased in HF	0.222473	826280000	A2AQN5;A2AQN4;Q9QXG4;F7CU63;D6RHA7	Acetyl-coenzyme A synthetase, cytoplasmic	Acss2
Increased in HF	0.353817	4164000000	A2AUR3;Q60866;A2AUR5	Phosphotriesterase-related protein	Pter
Increased in HF	0.326035	1539600000	A2AUR7;Q9D031;Q01730;B1AYQ0	Ras suppressor protein 1	Rsu1
Increased in HF	0.308175	784460000	A2BE93;Q9EQU5;A2BE92	Protein SET	Set
Increased in HF	0.28377	703520000000	A8DUK4;P02088;E9Q223;CON__Q3SX09;CON__P02070;P02104	Hemoglobin subunit beta-1	Hbbt1;Hbb-b1;Hbb-bs
Increased in HF	0.927173	68733000	B0QZN5;P63024;P63044	Vesicle-associated membrane protein 3;Vesicle-associated membrane protein 2	Vamp2;Vamp3
Increased in HF	0.575312	85442000	B0R091;P61022	Calcineurin B homologous protein 1	Chp1
Increased in HF	0.869502	456700000	B1ASZ3;Q9WU65;Q8C635	Glycerol kinase	Gyk
Increased in HF	0.455492	683650000	B1AWE0;Q6PFA2;B1AWE1;B1AWD8;B1AWD9;O08585	Clathrin light chain A	Clta
Increased in HF	0.465594	14397000	B1AZ46;Q8BKX1	Brain-specific angiogenesis inhibitor 1-associated protein 2	Baiap2
Increased in HF	0.254693	2385500000	B2RXM2;A2AL12;Q8BG05;A2AL13;V9GX38	Heterogeneous nuclear ribonucleoprotein A3	Gm6793;Hnrnpa3
Increased in HF	0.391708	1442700000	B7FAV1;B7FAU9;Q8BTM8;F6XC15;J3JS91	Filamin-A	Flna
Increased in HF	1.66716	255240000	F7C279;B8JJI4;Q6QD59	Vesicle transport protein SEC20	Bnip1
Increased in HF	0.550021	119490000	D3YU60;E9QJW0;Q91VS7	Microsomal glutathione S-transferase 1	Mgst1
Increased in HF	0.322637	5537500000	D3YUM1;Q91YT0;D3Z1U9;D3Z0K1;D3YXX5;D6RG60	NADH dehydrogenase [ubiquinone] flavoprotein 1, mitochondrial	Ndufv1
Increased in HF	0.381521	38713000	H3BLI9;D3YW86;D3Z0V7;E9QLZ1;P62500	TSC22 domain family protein 1	Tsc22d1
Increased in HF	0.581469	81549000	D3YY36;Q9DBD0	Inhibitor of carbonic anhydrase	1300017J02Rik;Ica
Increased in HF	0.534189	752180000	D3YYE1;D3Z7M9;O35381;F6UFG6;Q64G17	Acidic leucine-rich nuclear phosphoprotein 32 family member A	Anp32a
Increased in HF	0.62586	57501000	D3YYK8;E9Q6X0;Q8R001	Microtubule-associated protein RP/EB family member 2	Mapre2
Increased in HF	0.969476	439750000	D3YYV8;P47962	60S ribosomal protein L5	Rpl5
Increased in HF	0.405607	2468200000	D3Z041;P41216;D3Z457;D3YVF6;F6WNZ2	Long-chain-fatty-acid--CoA ligase 1	Acsl1
Increased in HF	0.360337	148570000	D3Z315;O89079;F6YFR7;E9Q6I5;F6XIG5	Coatomer subunit epsilon	Cope
Increased in HF	0.345254	32210000	F6XLZ3;D3Z3S1;Q9WUQ2	Prolactin regulatory element-binding protein	Preb
Increased in HF	0.38294	52270000	D3Z5W6;D3Z4N9;Q922J9;D3Z072	Fatty acyl-CoA reductase 1	Far1
Increased in HF	0.485917	88557000	D3Z645;Q9QZ88;D3YYD5	Vacuolar protein sorting-associated protein 29	Vps29
Increased in HF	0.351688	2865800000	D3Z6I8;E9Q7Q3	Tropomyosin 3	Tpm3
Increased in HF	0.580392	140980000	D3Z789;D3Z6Z0;Q78ZM0;O70492	Sorting nexin-3	Snx3
Increased in HF	1.19902	101250000	D3Z7G8	Electrogenic sodium bicarbonate cotransporter 1	Slc4a4
Increased in HF	0.363193	314400000	G3X922;D4AFX7;A0A087WS25;A0A1L1STR9;A0A087WRC9	DnaJ Heat Shock Protein Family (Hsp40) Member C13	Dnajc13
Increased in HF	0.374811	53510000	D6RHA2;P82343	N-acylglucosamine 2-epimerase	Renbp
Increased in HF	1.70046	9499900000	E0CZ27;P84244;P02301	Histone H3;Histone H3.3;Histone H3.3C	H3f3a;H3f3c
Increased in HF	0.208295	678130000	E9PUD2;Q8K1M6;A0A2U3TZ67	Dynamin-1-like protein	Dnm1l
Increased in HF	0.298047	1702700000	E9Q175;E9PVU0;E9Q3L1;E9Q174;V9GXM4;V9GX76;Q64331	Unconventional myosin-VI	Myo6
Increased in HF	0.52091	170960000	E9PYD5;P10711	Transcription elongation factor A protein 1	Tcea1
Increased in HF	0.304297	1649200000	G3X9T8;G3X8Q5;E9PZD8;Q61147;G3UXG1;G3UWP5;G3UZ53;CON__ENSEMBL:ENSBTAP00000031900	Ceruloplasmin	Cp
Increased in HF	0.647917	171630000	E9Q5H2;E9PZF5;P97822;E9Q0X5	Acidic leucine-rich nuclear phosphoprotein 32 family member E	Anp32e
Increased in HF	0.585461	326190000	E9Q9F5;E9Q1G8;O55131	Septin-7	2007-09-01
Increased in HF	0.344352	409000000	E9Q397;Q3UGX2;P15508	Spectrin beta chain, erythrocytic	Sptb
Increased in HF	0.376662	180730000	E9Q3X0;Q9EQK5;D3Z2N7	Major vault protein	Mvp
Increased in HF	0.93276	234340000	E9Q509;G3X925;P53657	Pyruvate kinase;Pyruvate kinase PKLR	Pklr
Increased in HF	1.11329	58562000	E9Q5B6;A0A0G2JFL4;F6VQH5;D3YTQ3;Q9D3U4;Q9Z130	Heterogeneous nuclear ribonucleoprotein D0	Hnrnpd
Increased in HF	0.303689	650020000	E9Q616	AHNAK nucleoprotein (desmoyokin)	Ahnak
Increased in HF	0.313769	73275000	F7AA45;E9Q8F0;Q8VH51;B7ZD63;B7ZD61	RNA-binding protein 39	Rbm39
Increased in HF	0.248719	689030000	E9QN08;Q80T06;P57776;A0A0R4J1L2;Q91VK2;A0A0R4J1E2;D3YUQ9;F6ZFU0;D3Z7N2;D3YY68;D3YZT9	Elongation factor 1-delta	Eef1d
Increased in HF	0.482151	36855000000	G5E8R3;E9QPD7;Q05920;A0A286YCC5	Pyruvate carboxylase;Pyruvate carboxylase, mitochondrial	Pcx;Pc
Increased in HF	0.240989	218270000	E9QPX1;P39061	Collagen alpha-1(XVIII) chain;Endostatin	Col18a1
Increased in HF	0.849107	425340000	F6UXY4;Q5SWY8	Sodium/glucose cotransporter 5	Slc5a10
Increased in HF	0.26987	3874100000	F6YY69;F6VW30;P68254	14-3-3 protein theta	Ywhaq
Increased in HF	0.478306	517340000	F8WHZ9;F8WGR0;Q9QYC0;E9Q1K3;D3Z0T1;F6RDR0;F6V4G5;A0A0J9YVI4	Alpha-adducin	Add1
Increased in HF	0.603204	483450000	F8WGT1;Q68FL4;H3BKT5;F8WI65;A0A0N4SUY4;H3BL31;D3YYM7;E9PX77;D3YX97;F7ATQ6;D3Z2Q0	Adenosylhomocysteinase;Putative adenosylhomocysteinase 3	Ahcyl2
Increased in HF	0.621871	826000000	F8WIR1;P18242;A0A1B0GT66;F6Y6L6	Cathepsin D	Ctsd
Increased in HF	0.414405	79908000	F8WJG3;P62996	Transformer-2 protein homolog beta	Tra2b
Increased in HF	0.213162	533310000	F8WJK8;Q99L47;E9Q1V0	Hsc70-interacting protein	St13
Increased in HF	1.41291	273330000	G3UW41;Q9CQH0	PDZK1-interacting protein 1	Pdzk1ip1
Increased in HF	0.275552	208140000	G3UY93;Q9Z1Q9;G3UZ22;G3UYW2	Valine--tRNA ligase	Vars
Increased in HF	0.337567	455800000	Q68FL0;G5E8Y0;G3X9J1;P70414	Sodium/calcium exchanger 1	Slc8a1
Increased in HF	0.430701	172000000	G5E829;A0A1W2P7C7;F7AAP4;E9Q828;Q6Q477;A0A1W2P7R3;Q8C048;A2ALL9;Q0VF55;S4R1C4;Q3UHH0; F8WHB1; Q9R0K7	Plasma membrane calcium-transporting ATPase 1;Calcium-transporting ATPase	Atp2b1;Atp2b4
Increased in HF	0.23527	6847800000	G5E850;P56395;E0CY88	Cytochrome b5	Cyb5a
Increased in HF	0.462056	221900000	G5E8C6;Q91YD6;G5E8H0;D3Z669;D3YWZ2	Villin-like protein	Vill
Increased in HF	0.313751	661340000	G5E8R1;G5E8R0;E9Q455	Tropomyosin 1	Tpm1
Increased in HF	0.717027	120630000	J3QQ30;J3QPW1;P53810;F8WGG5	Phosphatidylinositol transfer protein alpha isoform	Pitpna
Increased in HF	0.180644	2467700000	K3W4L7;Q9DCG6;A0A1W2P7N2;Q9CXN7;A0A1W2P6P6;A0A1W2P6V3;D3Z2D7	Phenazine biosynthesis-like domain-containing protein 1	Pbld1
Increased in HF	0.170946	1072100000	K3W4Q8;P18572;J3QP71	Basigin	Bsg
Increased in HF	0.260528	1081200000	O08553	Dihydropyrimidinase-related protein 2	Dpysl2
Increased in HF	0.471005	251060000	O08914	Fatty-acid amide hydrolase 1	Faah
Increased in HF	0.606819	194160000	O08966	Solute carrier family 22 member 1	Slc22a1
Increased in HF	1.11585	868680000	O09043;A0A140LIE6	Napsin-A	Napsa
Increased in HF	0.506468	107960000	O35295	Transcriptional activator protein Pur-beta	Purb
Increased in HF	0.99778	605760000	Q0VDM6;O35409;G3UWC2;Q9CZR2	Glutamate carboxypeptidase 2	Folh1
Increased in HF	1.24842	1469500000	O35459;F7B227	Delta(3,5)-Delta(2,4)-dienoyl-CoA isomerase, mitochondrial	Ech1
Increased in HF	0.173454	32288000000	O35488;A2ANX6	Very long-chain acyl-CoA synthetase	Slc27a2
Increased in HF	0.297951	514930000	Q8C2Q7;O35737;P70333	Heterogeneous nuclear ribonucleoprotein H;Heterogeneous nuclear ribonucleoprotein H, N-terminally processed;Heterogeneous nuclear ribonucleoprotein H2	Hnrnph1;Hnrnph2
Increased in HF	0.386019	186350000	O35841	Apoptosis inhibitor 5	Api5
Increased in HF	1.27391	535660000	O54724	Polymerase I and transcript release factor	Ptrf
Increased in HF	0.148537	1233600000	O54734	Dolichyl-diphosphooligosaccharide--protein glycosyltransferase 48 kDa subunit	Ddost
Increased in HF	0.539488	43250000	O70152;F8WII3;A2BDX2	Dolichol-phosphate mannosyltransferase subunit 1	Dpm1
Increased in HF	1.01481	820860000	O70251;G3UX43;G3UZ47;A0A087WS46;M0QWK5;M0QWH8	Elongation factor 1-beta	Eef1b;Eef1b2
Increased in HF	0.281026	501040000	Q8BH40;O70439	Syntaxin-7	Stx7
Increased in HF	0.498738	1229500000	O70475;D3YXP9	UDP-glucose 6-dehydrogenase	Ugdh
Increased in HF	0.423549	38242000	Q6ZWQ5;Q3TGS7;Q3V2H3;O70493	Sorting nexin-12	Snx12
Increased in HF	0.401638	237890000	O70577	Solute carrier family 22 member 2	Slc22a2
Increased in HF	0.634464	11945000000	Q3TPA4;O88338;Q8C730;A0A1D5RMM2;A0A1D5RMI6;A0A1D5RMB7;A0A1D5RM27;A0A1D5RMA8;A0A1D5RL88;A0A1D5RLS8; A0A1D5RLG9	Cadherin-16	Cdh16
Increased in HF	1.11271	237580000	O88531;B1B0P8;B1B0P9	Palmitoyl-protein thioesterase 1	Ppt1
Increased in HF	0.419397	1424400000	O88587;D3Z227	Catechol O-methyltransferase	Comt
Increased in HF	0.671573	67161000	O88696	ATP-dependent Clp protease proteolytic subunit, mitochondrial	Clpp
Increased in HF	0.579812	1031000000	O89017	Legumain	Lgmn
Increased in HF	0.533757	269660000	O89053;A0A0U1RPY8;G3UYK8	Coronin-1A	Coro1a
Increased in HF	0.255732	303590000	P00375	Dihydrofolate reductase	Dhfr
Increased in HF	1.31896	455430000	P00397	Cytochrome c oxidase subunit 1	Mtco1
Increased in HF	0.424932	182540000	P01029;CON__P01030;CON__ENSEMBL:ENSBTAP00000007350	Complement C4-B;Complement C4 beta chain;Complement C4 alpha chain;C4a anaphylatoxin;Complement C4 gamma chain	C4b
Increased in HF	1.05545	6242000000	P04117	Fatty acid-binding protein, adipocyte	Fabp4
Increased in HF	0.328946	5056200000	P05064;A6ZI44;D3YWI1;D3Z510;A0A0U1RPN8;D3YV98;A0A0U1RPT5;A6ZI47;P05063	Fructose-bisphosphate aldolase A;Fructose-bisphosphate aldolase	Aldoa
Increased in HF	0.246947	26344000000	P05213;A0A2R8VHF3	Tubulin alpha-1B chain	Tuba1b
Increased in HF	0.298866	2914600000	P07356;B0V2N7;B0V2N8;B0V2N5	Annexin A2;Annexin	Anxa2
Increased in HF	0.714146	84510000000	P07724	Serum albumin	Alb
Increased in HF	0.412742	662960000	P08032	Spectrin alpha chain, erythrocytic 1	Spta1
Increased in HF	0.989069	349080000	P08226;A0A1B0GX15;G3UWN5;G3UZM8	Apolipoprotein E	Apoe
Increased in HF	0.412025	492080000	P08752;A0A0A6YWA9	Guanine nucleotide-binding protein G(i) subunit alpha-2	Gnai2
Increased in HF	0.564968	1600300000	P08905;P17897	Lysozyme C-2	Lyz2
Increased in HF	0.306031	823100000	P09055	Integrin beta-1	Itgb1
Increased in HF	0.155054	18668000000	P09411;S4R2M7;P09041	Phosphoglycerate kinase 1;Phosphoglycerate kinase	Pgk1
Increased in HF	0.92111	480060000	P09813	Apolipoprotein A-II;Proapolipoprotein A-II	Apoa2
Increased in HF	0.386256	8099900000	P0DP28;P0DP27;P0DP26;Q3UKW2;Q9D6P8;G3UX57;A0A1Y7VK66;P20801	Calmodulin 1	Calm1
Increased in HF	1.13686	278940000	P10107	Annexin A1	Anxa1
Increased in HF	0.178611	13871000000	P10126;D3YZ68;D3Z3I8;P62631	Elongation factor 1-alpha 1	Eef1a1
Increased in HF	0.487914	1476300000	P10605	Cathepsin B;Cathepsin B light chain;Cathepsin B heavy chain	Ctsb
Increased in HF	0.84159	2600500000	Q8CBB6;Q8CGP2;Q8CGP1;Q6ZWY9;Q64525;Q64478;Q64475;P10854;P10853;Q9D2U9;Q8CGP0;Q64524;P70696	Histone H2B;Histone H2B type 1-P;Histone H2B type 1-K;Histone H2B type 1-C/E/G;Histone H2B type 2-B;Histone H2B type 1-H;Histone H2B type 1-B; Histone H2B type 1 M; Histone H2B type 1-F/J/L;Histone H2B type 3-A;Histone H2B type 3-B;Histone H2B type 2-E;Histone H2B type 1-A	Hist1h2br;Hist1h2bp;Hist1h2bk;Hist1h2bc;Hist2h2bb;Hist1h2bh;Hist1h2bb;Hist1h2bm;Hist1h2bf;Hist3h2ba;Hist3h2bb;Hist2h2be;Hist1h2ba
Increased in HF	0.465045	703430000	P10922	Histone H1.0;Histone H1.0, N-terminally processed	H1f0
Increased in HF	0.414508	70145000	P11031	Activated RNA polymerase II transcriptional coactivator p15	Sub1
Increased in HF	0.291716	1625800000	P13020;A0A0J9YUQ8;CON__Q3SX14;A6PWS5;A0A0J9YUJ8	Gelsolin	Gsn
Increased in HF	0.598702	961780000	P13634;D3YYQ4	Carbonic anhydrase 1	Ca1
Increased in HF	0.435792	1667300000	P14206;A0A1L1SUK3;A0A1L1SRW0	40S ribosomal protein SA	Rpsa
Increased in HF	0.785918	387640000	P14733	Lamin-B1	Lmnb1
Increased in HF	0.118741	1701800000	P14869;S4R1N1;D3YVM5	60S acidic ribosomal protein P0	Rplp0
Increased in HF	0.26254	12341000000	P16546;A3KGU7;A3KGU9	Spectrin alpha chain, non-erythrocytic 1	Sptan1
Increased in HF	0.42971	45155000000	P17182;Q6PHC1;B0QZL1;B1ARR7;A0A0N4SUX5;P17183;D3Z2S4;D3Z6E4;A0A0N4SUI6;B1ARR6;D3YVD3;Q5SX59;A0A0N4SUW8;Q5SX61;Q5SX60;J3QPZ9	Alpha-enolase	Eno1
Increased in HF	0.34403	1757800000	P17427;A0A140LHG0	AP-2 complex subunit alpha-2	Ap2a2
Increased in HF	0.168995	2211700000	P19157;P46425;Q8VC73;F6RWR5	Glutathione S-transferase P 1;Glutathione S-transferase P 2	Gstp1;Gstp2
Increased in HF	0.718448	293270000	P20060	Beta-hexosaminidase subunit beta	Hexb
Increased in HF	0.859037	1913700000	P20152;A0A0A6YWC8;A2AKJ2;G5E846;A0A2R8W6R6;G3X981;P15331;D3YZ35;A0A0R4J036;P46660;P08551;P08553	Vimentin	Vim
Increased in HF	0.494531	1559200000	P21981;G3UXE8	Protein-glutamine gamma-glutamyltransferase 2	Tgm2
Increased in HF	0.704857	75049000	P22599	Alpha-1-antitrypsin 1-2	Serpina1b
Increased in HF	0.798231	1208800000	Q543K9;P23492;A0A2I3BQH2;A0A2I3BS22	Purine nucleoside phosphorylase	Pnp
Increased in HF	0.244568	708920000	P24527	Leukotriene A-4 hydrolase	Lta4h
Increased in HF	0.880363	1079100000	P24549	Retinal dehydrogenase 1	Aldh1a1
Increased in HF	0.21709	4583300000	P26039;A2AIM2;F6SX70;F6S1V7	Talin-1	Tln1
Increased in HF	0.405642	1507500000	P26231	Catenin alpha-1	Ctnna1
Increased in HF	0.411451	11999000000	P26443;F7CFA5	Glutamate dehydrogenase 1, mitochondrial	Glud1
Increased in HF	0.181513	8177300000	P28271;Q811J3	Cytoplasmic aconitate hydratase	Aco1
Increased in HF	0.319182	3673200000	P28474;A0A0G2JGS3	Alcohol dehydrogenase class-3	Adh5
Increased in HF	0.277421	371870000	Q3TF41;Q8BSH9;P28656;A0A140LJB5;B7ZNL2;Q78ZA7	Nucleosome assembly protein 1-like 1	Nap1l1
Increased in HF	0.851581	2103000000	P28665;P28666;A0A0N4SVU1;CON__ENSEMBL:ENSBTAP00000024146	Murinoglobulin-1	Mug1
Increased in HF	0.518763	900510000	P29341;Q9D4E6;Q91YZ8;Q62029;A3KFU5;A3KFU8;Q6PHQ9;A0A2I3BR37;F6ZAX1;A2A5N3;V9GXG3;Q8C7D3	Polyadenylate-binding protein 1;Polyadenylate-binding protein	Pabpc1;Pabpc6
Increased in HF	0.258815	330740000	P29595	NEDD8	Nedd8
Increased in HF	0.252549	2558700000	P31428;A0A1D5RML1;A0A1D5RM32	Dipeptidase 1	Dpep1
Increased in HF	0.547608	57873000	P31532	Serum amyloid A-4 protein	Saa4
Increased in HF	0.221099	6603600000	P31786;M0QWU8;Q4VWZ5;D3Z563	Acyl-CoA-binding protein	Dbi
Increased in HF	0.460855	420130000	P32848	Parvalbumin alpha	Pvalb
Increased in HF	0.315472	11390000000	P34914;A8JYK8	Bifunctional epoxide hydrolase 2;Cytosolic epoxide hydrolase 2;Lipid-phosphate phosphatase	Ephx2
Increased in HF	0.219246	1104600000	P35278;Q8C266;A2A5F5;A2A5F6	Ras-related protein Rab-5C	Rab5c
Increased in HF	0.19906	575640000	P35293	Ras-related protein Rab-18	Rab18
Increased in HF	0.575619	621010000	P37804;A0A1L1STN8	Transgelin	Tagln
Increased in HF	0.174417	9648000000	P38647	Stress-70 protein, mitochondrial	Hspa9
Increased in HF	0.631987	7244600000	P40936	Indolethylamine N-methyltransferase	Inmt
Increased in HF	0.387907	3872500000	P42125	Enoyl-CoA delta isomerase 1, mitochondrial	Eci1
Increased in HF	0.693486	449270000	P42669	Transcriptional activator protein Pur-alpha	Pura
Increased in HF	0.346595	242290000	P46460;G3UX86	Vesicle-fusing ATPase	Nsf
Increased in HF	0.412563	8796700000	P47199;A0A0A6YXR4;A0A0A6YVS7;V9GXY8;D3YUG9;D3Z4Q4;D3Z2X0;D3YWU6;A0A0G2JFU5	Quinone oxidoreductase	Cryz
Increased in HF	0.133946	16116000000	P47738;A0A0G2JEU1;A0A0G2JFQ0;A0A0G2JF60;D3YYF3;G3UWP3;Q9JHW9;Q62148;Q9CZS1	Aldehyde dehydrogenase, mitochondrial	Aldh2
Increased in HF	0.487	494210000	P48758;A0A338P684;A0A1B0GRG8	Carbonyl reductase [NADPH] 1	Cbr1
Increased in HF	0.478525	4300100000	P50285;Q3UNX7;D3Z0T2;A0A0A6YVP9;Q8C9C1	Dimethylaniline monooxygenase [N-oxide-forming] 1	Fmo1
Increased in HF	0.440208	556620000	P50396;D6RI86;B7FAU8	Rab GDP dissociation inhibitor alpha	Gdi1
Increased in HF	0.243613	8790100000	P50516;D3Z1B9;D3YWH3;D3YZ23	V-type proton ATPase catalytic subunit A	Atp6v1a
Increased in HF	0.233873	8837900000	P50544;B1AR28	Very long-chain specific acyl-CoA dehydrogenase, mitochondrial	Acadvl
Increased in HF	0.24736	1184000000	P51150;A0A0N4SVG9;A0A0N4SVR6	Ras-related protein Rab-7a	Rab7a
Increased in HF	0.341252	3898400000	P52825;A2A8E8;A2A8E7;A2A8E9	Carnitine O-palmitoyltransferase 2, mitochondrial	Cpt2
Increased in HF	3.30498	807510000	P54869	Hydroxymethylglutaryl-CoA synthase, mitochondrial	Hmgcs2
Increased in HF	0.402062	607640000	P55264;A0A286YCD7;A0A286YCN3	Adenosine kinase	Adk
Increased in HF	0.349193	61475000	P56380	Bis(5-nucleosyl)-tetraphosphatase [asymmetrical]	Nudt2
Increased in HF	0.415984	1950200000	P56389	Cytidine deaminase	Cda
Increased in HF	0.325555	84388000000	P56480	ATP synthase subunit beta, mitochondrial	Atp5b
Increased in HF	0.653773	238150000	Q8CFQ9;P56959;G3UXT7;F6QCI0;Q8BQ46	RNA-binding protein FUS	Fus;Taf15
Increased in HF	0.573581	104250000	P57016	Ladinin-1	Lad1
Increased in HF	1.05913	5438500000	P57780;A0A1L1SV25;E9Q2W9;A0A1L1SVJ6;A0A1Y7VMW4	Alpha-actinin-4	Actn4
Increased in HF	1.63953	1033700000	P60710;E9Q1F2;E9Q5F4;G3UZ07;F8WGM8;E9Q2D1;V9GXQ2;E9Q3M9	Actin, cytoplasmic 1;Actin, cytoplasmic 1, N-terminally processed	Actb
Increased in HF	0.358067	424350000	P60867	40S ribosomal protein S20	Rps20
Increased in HF	0.461475	654620000	P61164	Alpha-centractin	Actr1a
Increased in HF	0.369653	147270000	P61961;H7BWZ1;D3YW97	Ubiquitin-fold modifier 1	Ufm1
Increased in HF	0.373744	69606000	P61967;D3Z268;D3Z0D6;D3YXN0	AP-1 complex subunit sigma-1A	Ap1s1
Increased in HF	0.275147	3780700000	P61979;B2M1R6;H3BLL4;A0A286YDM3;H3BK96;A0A286YCM2;H3BKD0;A0A286YEC4;H3BKI8;A0A286YDH1;H3BJS9;Q8BT23; H3BLP7;A0A286YE41;H3BJ43	Heterogeneous nuclear ribonucleoprotein K	Hnrnpk
Increased in HF	0.369681	2008400000	P61982	14-3-3 protein gamma;14-3-3 protein gamma, N-terminally processed	Ywhag
Increased in HF	0.348271	6417100000	P62259;D6REF3;F6WA09	14-3-3 protein epsilon	Ywhae
Increased in HF	0.257112	1056700000	P62264;D3YVF4;D3Z7I1	40S ribosomal protein S14	Rps14
Increased in HF	0.718788	34487000	P62311	U6 snRNA-associated Sm-like protein LSm3	Lsm3
Increased in HF	0.4132	164640000	P62334	26S protease regulatory subunit 10B	Psmc6
Increased in HF	0.790579	219020000	P62627;A2AVR9	Dynein light chain roadblock-type 1	Dynlrb1
Increased in HF	1.62748	4293600000	P62806	Histone H4	Hist1h4a
Increased in HF	0.456389	1378500000	P62880;E9QKR0;D3Z1M1;D3YZX3;D3Z1T4;E9PWM7;P29387;A0A0A6YVN9;V9GWY1;Q61011	Guanine nucleotide-binding protein G(I)/G(S)/G(T) subunit beta-2	Gnb2
Increased in HF	0.532678	9238000000	P62897;CON__P62894	Cytochrome c, somatic	Cycs
Increased in HF	0.219665	21176000000	P63101;A0A2I3BQ03;D3YXN6;D3YXF4;D3YW45	14-3-3 protein zeta/delta	Ywhaz
Increased in HF	0.892903	51251000000	P63260;B1ATY1;G3UYG0;E9Q606;F6WX90	Actin, cytoplasmic 2;Actin, cytoplasmic 2, N-terminally processed	Actg1
Increased in HF	1.03767	305850000	P63276	40S ribosomal protein S17	Rps17
Increased in HF	0.271454	520070000	P63321;A0A1Y7VL93	Ras-related protein Ral-A	Rala
Increased in HF	0.600651	120960000	P63330;P62715	Serine/threonine-protein phosphatase 2A catalytic subunit alpha isoform;Serine/threonine-protein phosphatase 2A catalytic subunit beta isoform	Ppp2ca;Ppp2cb
Increased in HF	0.819606	1813700000	P68033;A0A1D5RM20	Actin, alpha cardiac muscle 1	Actc1
Increased in HF	0.714387	13137000000	P68372;Q9D6F9;G3UZR1	Tubulin beta-4B chain;Tubulin beta-4A chain	Tubb4b;Tubb4a
Increased in HF	0.502151	9568900000	P70296;D3Z1V4;D6RHS6;E9QLE5;Q8VIN1	Phosphatidylethanolamine-binding protein 1;Hippocampal cholinergic neurostimulating peptide	Pebp1
Increased in HF	0.82349	517850000	Q60817;P70670	Nascent polypeptide-associated complex subunit alpha;Nascent polypeptide-associated complex subunit alpha, muscle-specific form	Naca
Increased in HF	0.235692	8879400000	P84078	ADP-ribosylation factor 1	Arf1
Increased in HF	0.341361	4678500000	P85094	Isochorismatase domain-containing protein 2A, mitochondrial	Isoc2a
Increased in HF	0.334447	399920000	P97384;D3Z7U0	Annexin A11;Annexin	Anxa11
Increased in HF	0.204272	2121300000	P97450;E9QAD6	ATP synthase-coupling factor 6, mitochondrial	Atp5j
Increased in HF	0.295766	3044000000	P97742	Carnitine O-palmitoyltransferase 1, liver isoform	Cpt1a
Increased in HF	0.271536	7654400000	P97807;H3BKG7	Fumarate hydratase, mitochondrial	Fh
Increased in HF	0.412612	288640000	P97855	Ras GTPase-activating protein-binding protein 1	G3bp1
Increased in HF	0.438664	638920000	P99024;A0A1D5RM76	Tubulin beta-5 chain	Tubb5
Increased in HF	0.189042	1771700000	P99027	60S acidic ribosomal protein P2	Rplp2
Increased in HF	0.352492	401640000	Q00PI9	Heterogeneous nuclear ribonucleoprotein U-like protein 2	Hnrnpul2
Increased in HF	0.22524	7899000000	Q01853	Transitional endoplasmic reticulum ATPase	Vcp
Increased in HF	0.272055	3536200000	Q02053;P31254	Ubiquitin-like modifier-activating enzyme 1	Uba1
Increased in HF	0.226	192200000	Q02248;E9Q6A9;F7BAC9;D3YUH4;F7CRC6;F6QZ47	Catenin beta-1	Ctnnb1
Increased in HF	0.483926	1428400000	Q04646	Sodium/potassium-transporting ATPase subunit gamma	Fxyd2
Increased in HF	0.284278	4976800000	Q07417	Short-chain specific acyl-CoA dehydrogenase, mitochondrial	Acads
Increased in HF	0.56476	1047600000	Q08857;A0A0G2JFB7	Platelet glycoprotein 4	Cd36
Increased in HF	0.399089	811100000	Q80XR6;Q20BD0;Q99020	Heterogeneous nuclear ribonucleoprotein A/B	Hnrnpab
Increased in HF	0.257986	877940000	Q2TPA8;B1AX78;B1AX77	Hydroxysteroid dehydrogenase-like protein 2	Hsdl2
Increased in HF	0.943889	811920000	Q3THE2;D3YV37;D3Z249	Myosin regulatory light chain 12B	Myl12b
Increased in HF	0.360727	901870000	Q3TLP5;F6Z5N5;F6YTG0;E0CXC8	Enoyl-CoA hydratase domain-containing protein 2, mitochondrial	Echdc2
Increased in HF	0.2807	1391700000	Q3TNA1;A0A1L1SUA8	Xylulose kinase	Xylb
Increased in HF	0.286155	3077600000	Q3TQC7;Q9WUZ9	Ectonucleoside triphosphate diphosphohydrolase 5	Entpd5
Increased in HF	0.431304	388940000	Q3TVK3;Q9Z2W0;Q8BPW9;A0A087WS31;A0A087WSE6;A0A087WRC1	Aspartyl aminopeptidase	Dnpep
Increased in HF	0.244839	1239900000	Q3U2G2;Q61316	Heat shock 70 kDa protein 4	Hspa4
Increased in HF	2.54375	320660000	Q3UFQ8;A0A2I3BPR2;A0A2I3BRA2	Leucine-rich repeat-containing protein 16B	Lrrc16b
Increased in HF	0.544371	3210500000	Q3UNZ8;A0A0A6YWV6;A0A0A6YWZ0;A0A0A6YXW5	Quinone oxidoreductase-like protein 2	CRYZL1
Increased in HF	0.411734	80985000	Q3UQ44	Ras GTPase-activating-like protein IQGAP2	Iqgap2
Increased in HF	0.266493	241800000	Q5F285	Transmembrane protein 256	Tmem256
Increased in HF	0.302944	92346000	Q5RKN9;P47753;A0A0G2JE27	F-actin-capping protein subunit alpha-1	Capza1
Increased in HF	0.264791	22095000000	Q5SXR6;Q68FD5;F6Z1R4	Clathrin heavy chain;Clathrin heavy chain 1	Cltc
Increased in HF	0.241388	2087900000	Q5U5V2	Hydroxylysine kinase	Hykk
Increased in HF	0.45515	1230300000	Q60648	Ganglioside GM2 activator	Gm2a
Increased in HF	0.146923	18201000000	Q60932	Voltage-dependent anion-selective channel protein 1	Vdac1
Increased in HF	0.628814	186040000	Q61029;Q61033	Lamina-associated polypeptide 2, isoforms beta/delta/epsilon/gamma;Lamina-associated polypeptide 2, isoforms alpha/zeta	Tmpo
Increased in HF	0.52023	63639000	Q61081;A0A1L1STC0	Hsp90 co-chaperone Cdc37;Hsp90 co-chaperone Cdc37, N-terminally processed	Cdc37
Increased in HF	0.646104	21031000000	Q61425	Hydroxyacyl-coenzyme A dehydrogenase, mitochondrial	Hadh
Increased in HF	0.585436	203680000	Q61599;D3YWL7	Rho GDP-dissociation inhibitor 2	Arhgdib
Increased in HF	0.275166	179880000	Q61739;F6VSK8	Integrin alpha-6;Integrin alpha-6 heavy chain;Integrin alpha-6 light chain	Itga6
Increased in HF	0.36836	8891600000	Q61838;D3YUI3	Alpha-2-macroglobulin;Alpha-2-macroglobulin 165 kDa subunit;Alpha-2-macroglobulin 35 kDa subunit	A2m
Increased in HF	0.427958	6148100000	Q62261;A0A0A0MQG2	Spectrin beta chain, non-erythrocytic 1	Sptbn1
Increased in HF	0.489981	6131700000	Q62433;E9Q514;E9Q5I8;E9Q3F9;E9PVF3;E9Q0J8;E9PZC7;E9Q7G8;E9Q147;E9Q7V2	Protein NDRG1	Ndrg1
Increased in HF	0.262599	7481500000	Q62468;F6V2H5	Villin-1	Vil1
Increased in HF	1.2618	138420000	Q63918	Serum deprivation-response protein	Sdpr
Increased in HF	0.317784	8762500000	Q64442	Sorbitol dehydrogenase	Sord
Increased in HF	0.534976	15398000000	Q64462;F6X6A4;A0A0A6YY50	Cytochrome P450 4B1	Cyp4b1
Increased in HF	1.75376	3180400000	Q64523;Q6GSS7	Histone H2A type 2-C;Histone H2A type 2-A	Hist2h2ac;Hist2h2aa1
Increased in HF	0.256069	193560000	Q64669	NAD(P)H dehydrogenase [quinone] 1	Nqo1
Increased in HF	0.236272	4104500000	Q6GT24;O08709;D3Z0Y2;Q8BG37;A0A0A6YXQ7	Peroxiredoxin-6	Prdx6
Increased in HF	0.341521	1851100000	Q6IRU2	Tropomyosin alpha-4 chain	Tpm4
Increased in HF	0.399444	493000000	Q6P5F9;A2AKT6	Exportin-1	Xpo1
Increased in HF	0.127041	3949100000	Q6PF96;Q921G7	Electron transfer flavoprotein-ubiquinone oxidoreductase, mitochondrial	Etfdh
Increased in HF	0.537641	43246000	Q6YJU1;Q9QXC1;A0A338P7B8	Fetuin-B	Fetub
Increased in HF	0.332354	754880000	Q6ZQI3	Malectin	Mlec
Increased in HF	0.362171	6568600000	Q6ZQM8;D3YZ96;E9PXN7;D3Z748;Q62452;D3YZE6;D3Z7G0;B2RT14;K9J7B2;Q64435;P70691;Q63886;D6RH94;G3UZC9; D3YWN0;D3YUP6;Q3UEP4	UDP-glucuronosyltransferase 1-7C	Ugt1a7c
Increased in HF	0.557048	121100000	Q6ZWY3;D6RH49;D3YYB0	40S ribosomal protein S27-like;40S ribosomal protein S27	Rps27l
Increased in HF	0.300608	1008900000	Q78PY7;Q3TJ56;E9Q3E9	Staphylococcal nuclease domain-containing protein 1	Snd1
Increased in HF	1.956	1943900000	Q792Z0	Protease, serine 3	Prss3
Increased in HF	0.369494	418010000	Q7TNE1	Succinate--hydroxymethylglutarate CoA-transferase	Sugct
Increased in HF	0.399081	62591000	Q7TNV0;E9Q8Y1;D3YVJ6	Protein DEK	Dek
Increased in HF	0.27389	29095000	Q8CAA2;Q80X80;A0A1L1SSP2;Q8CFV7	C2 domain-containing protein 2-like	C2cd2l
Increased in HF	0.331797	5056000000	Q80X90	Filamin-B	Flnb
Increased in HF	0.546889	526280000	Q8BFZ9;A0A1B0GQZ0;A0A1B0GSD8;A0A1B0GT70;A0A1B0GT43;A0A1B0GRQ1;A0A0R4J1G5;Q91X78;A0A1B0GRG7;E9PUH5	Erlin-2	Erlin2
Increased in HF	0.283535	5227400000	Q8BH00	Aldehyde dehydrogenase family 8 member A1	Aldh8a1
Increased in HF	0.606864	122250000	Q8BL66	Early endosome antigen 1	Eea1
Increased in HF	0.510911	160940000	Q8BT60;Q9D6C8;A0A0R4J1D0;A0A0R4J0J1;Q3UYN2;P59108;Q1RLL3;Q9Z140;Q8BLR2;Q0VE82;Q9DC53;Q8JZW4	Copine-3	Cpne3
Increased in HF	0.227175	1451300000	Q8BWF0	Succinate-semialdehyde dehydrogenase, mitochondrial	Aldh5a1
Increased in HF	0.586955	9512600000	Q8BWT1	3-ketoacyl-CoA thiolase, mitochondrial	Acaa2
Increased in HF	0.606319	224740000	Q9QXI6;Q8C3K6	Sodium/glucose cotransporter 1	Slc5a1
Increased in HF	0.220487	2541100000	Q8CC88	von Willebrand factor A domain-containing protein 8	Vwa8
Increased in HF	0.401738	515570000	Q8CIB5;A6X941;A0A2I3BPQ7;A6X940	Fermitin family homolog 2	Fermt2
Increased in HF	0.447641	69066000	Q8CIN4;G5E884;O88643;Q61036	Serine/threonine-protein kinase PAK 2;PAK-2p27;PAK-2p34;Non-specific serine/threonine protein kinase;Serine/threonine-protein kinase PAK 1	Pak2;Pak1
Increased in HF	0.256711	1145000000	Q8K010;E9Q484;A0A1B0GSQ4;E9PZB8	5-oxoprolinase	Oplah
Increased in HF	0.539922	59497000	Q8K0U4	Heat shock 70 kDa protein 12A	Hspa12a
Increased in HF	0.50283	2701000000	Q8K157;F6XWR4	Aldose 1-epimerase	Galm
Increased in HF	0.220992	10330000000	Q8K2B3;A0A1Y7VJ55	Succinate dehydrogenase [ubiquinone] flavoprotein subunit, mitochondrial	Sdha
Increased in HF	0.390667	796800000	Q8K2I3;D3YVR1	Dimethylaniline monooxygenase [N-oxide-forming] 2	Fmo2
Increased in HF	0.206803	275640000	Q8K411	Presequence protease, mitochondrial	Pitrm1
Increased in HF	0.531764	328900000	Q8K4Z3	NAD(P)H-hydrate epimerase	Apoa1bp
Increased in HF	0.262479	249020000	Q8QZY1	Eukaryotic translation initiation factor 3 subunit L	Eif3l
Increased in HF	0.437353	249590000	Q8R016;E9PZH4;E9PYU0;E9Q6V3;E9QA53;E9PY26	Bleomycin hydrolase	Blmh
Increased in HF	0.485419	696410000	Q8R086	Sulfite oxidase, mitochondrial	Suox
Increased in HF	0.36949	49833000	Q8R574	Phosphoribosyl pyrophosphate synthase-associated protein 2	Prpsap2
Increased in HF	0.866631	5909000000	Q8VC30	Bifunctional ATP-dependent dihydroxyacetone kinase/FAD-AMP lyase (cyclizing);ATP-dependent dihydroxyacetone kinase; FAD-AMP lyase (cyclizing)	Dak
Increased in HF	0.192744	2610900000	Q8VCN5	Cystathionine gamma-lyase	Cth
Increased in HF	0.53266	7181100000	Q8VCT4;D3Z298;E9PYP1	Carboxylesterase 1D	Ces1d
Increased in HF	0.45363	29597000	Q8VCZ9;D3Z5H4;F7CED2;D3YV12	Probable proline dehydrogenase 2	Prodh2
Increased in HF	1.44255	2206600000	Q8VDD5;A0A2R8VKI5;A0A2R8W6V7;F2Z494;Q8BXF2	Myosin-9	Myh9
Increased in HF	0.343557	114300000	Q8VEA4	Mitochondrial intermembrane space import and assembly protein 40	Chchd4
Increased in HF	0.404999	77875000	Q8VEK0;D3YVV1;Q8BHG3	Cell cycle control protein 50A	Tmem30a
Increased in HF	0.285784	2018400000	Q8VEK3	Heterogeneous nuclear ribonucleoprotein U	Hnrnpu
Increased in HF	0.294572	422800000	Q8VIJ6	Splicing factor, proline- and glutamine-rich	Sfpq
Increased in HF	0.262279	408290000	Q91V64	Isochorismatase domain-containing protein 1	Isoc1
Increased in HF	0.394051	5005000000	Q91V76;A0A1L1SSF8;A0A1L1ST86	Ester hydrolase C11orf54 homolog	N/A
Increased in HF	0.45606	628450000000	Q91VB8;P01942	Hemoglobin subunit alpha	haemaglobin alpha 2;Hba
Increased in HF	0.206053	2503400000	Q91VM9;D3Z636;G8JL76	Inorganic pyrophosphatase 2, mitochondrial	Ppa2
Increased in HF	0.36719	2959500000	Q91WD5;D3YXT0;A0A0A6YW30;A0A0A6YXD3	NADH dehydrogenase [ubiquinone] iron-sulfur protein 2, mitochondrial	Ndufs2
Increased in HF	1.0398	189250000	Q91WL5;A2A974;A2A8S9;Q91WU1	Cytochrome P450 4A12A	Cyp4a12a;Cyp4a12b
Increased in HF	0.171851	6970500000	Q91WU0	Carboxylic ester hydrolase	Ces1f
Increased in HF	0.913937	61192000000	Q91Y97	Fructose-bisphosphate aldolase B	Aldob
Increased in HF	0.218533	526430000	Q91YR1;D3Z2H0	Twinfilin-1	Twf1
Increased in HF	0.814796	113640000	Q920A5	Retinoid-inducible serine carboxypeptidase	Scpep1
Increased in HF	0.512456	65387000	Q920Q6;B1AT10;B1AT13	RNA-binding protein Musashi homolog 2	Msi2
Increased in HF	0.509477	1048400000	Q99JY9;A0A087WP86;A0A087WRA1;A0A087WS98;A0A087WQ14;Q641P0;A0A087WQ83	Actin-related protein 3	Actr3
Increased in HF	0.0799143	40855000000	Q99KI0;A0A2R8W744;A0A2R8VHM8	Aconitate hydratase, mitochondrial	Aco2
Increased in HF	0.322926	1045800000	Q99KQ4	Nicotinamide phosphoribosyltransferase	Nampt
Increased in HF	0.220501	2906100000	Q99L13	3-hydroxyisobutyrate dehydrogenase, mitochondrial	Hibadh
Increased in HF	0.183798	403910000	Q99L20;G3UX05;G3UYL6	Glutathione S-transferase theta-3	Gstt3
Increased in HF	0.367601	8349600000	Q99LB7;A2AH52;A2AH53	Sarcosine dehydrogenase, mitochondrial	Sardh
Increased in HF	0.39672	23156000000	Q99LC5	Electron transfer flavoprotein subunit alpha, mitochondrial	Etfa
Increased in HF	0.290451	40144000	Q99LD8;O08972	N(G),N(G)-dimethylarginine dimethylaminohydrolase 2	Ddah2
Increased in HF	0.204037	252090000	Q99MN1;Q8R2P8	Lysine--tRNA ligase	Kars
Increased in HF	0.29679	7068200000	Q99MN9;E9Q1J7;D3YZC1;A0A087WQV1	Propionyl-CoA carboxylase beta chain, mitochondrial	Pccb
Increased in HF	0.393892	3566800000	Q99PT1	Rho GDP-dissociation inhibitor 1	Arhgdia
Increased in HF	0.408675	1258700000	Q9CPQ8	ATP synthase subunit g, mitochondrial	Atp5l
Increased in HF	0.43566	1470700000	Q9CPU0	Lactoylglutathione lyase	Glo1
Increased in HF	0.711541	369320000	Q9CPU2	NADH dehydrogenase [ubiquinone] 1 beta subcomplex subunit 2, mitochondrial	Ndufb2
Increased in HF	0.279732	505300000	Q9CPV4;E9Q197;F6ZTG3;E9Q055;E9Q2R6;F7BB55	Glyoxalase domain-containing protein 4	Glod4
Increased in HF	0.398793	218020000	Q9CPW4;Q3UA72	Actin-related protein 2/3 complex subunit 5	Arpc5
Increased in HF	0.648924	81621000	Q9CQ19	Myosin regulatory light polypeptide 9	Myl9
Increased in HF	0.718778	833750000	Q9CQ60;D3Z4X1;Q8CBG6;F6X8L5	6-phosphogluconolactonase	Pgls
Increased in HF	0.400898	89297000	Q9CQB5;D3Z3X4	CDGSH iron-sulfur domain-containing protein 2	Cisd2
Increased in HF	0.310067	1723000000	Q9CQI6;A0A1D5RLP1	Coactosin-like protein	Cotl1
Increased in HF	0.303368	427310000	Q9CQM5	Thioredoxin domain-containing protein 17	Txndc17
Increased in HF	0.778619	127450000	Q9CQR2	40S ribosomal protein S21	Rps21
Increased in HF	1.28796	416700000	Q9CQT1;F8WI95;F6YY88	Methylthioribose-1-phosphate isomerase	Mri1
Increased in HF	0.295683	5118500000	Q9CQV8;A2A5N1	14-3-3 protein beta/alpha;14-3-3 protein beta/alpha, N-terminally processed	Ywhab
Increased in HF	0.204265	1832700000	Q9CR51	V-type proton ATPase subunit G 1	Atp6v1g1
Increased in HF	0.203756	4297800000	Q9CR68	Cytochrome b-c1 complex subunit Rieske, mitochondrial;Cytochrome b-c1 complex subunit 11	Uqcrfs1
Increased in HF	0.292428	1926000000	Q9CVB6;D3YXG6;A0A087WRT2	Actin-related protein 2/3 complex subunit 2	Arpc2
Increased in HF	0.385916	531910000	Q9CWJ9	Bifunctional purine biosynthesis protein PURH;Phosphoribosylaminoimidazolecarboxamide formyltransferase;IMP cyclohydrolase	Atic
Increased in HF	0.264838	1730000000	Q9CWS0;D3YU15;G3UZR0	N(G),N(G)-dimethylarginine dimethylaminohydrolase 1	Ddah1
Increased in HF	0.460315	143560000	Q9CXS4;F6SS03	Centromere protein V	Cenpv
Increased in HF	0.272737	470970000	Q9CZ44;A2AT02	NSFL1 cofactor p47	Nsfl1c
Increased in HF	0.742339	233640000	Q9CZU3	Superkiller viralicidic activity 2-like 2	Skiv2l2
Increased in HF	1.0899	195350000	Q9D0E1;B8JK33;B8JK32;F6W322	Heterogeneous nuclear ribonucleoprotein M	Hnrnpm
Increased in HF	0.216897	2832900000	Q9D6J6;M0QWP9	NADH dehydrogenase [ubiquinone] flavoprotein 2, mitochondrial	Ndufv2
Increased in HF	0.329916	239620000	Q9D8U8	Sorting nexin-5	Snx5
Increased in HF	0.342142	1511400000	Q9DB29;A0A1Y7VLY5;A0A1Y7VKA0;A0A1Y7VKC6	Isoamyl acetate-hydrolyzing esterase 1 homolog	Iah1
Increased in HF	0.190189	10373000000	Q9DB77;A0A140LI98	Cytochrome b-c1 complex subunit 2, mitochondrial	Uqcrc2
Increased in HF	0.596292	6389300000	Q9DBF1;G3UYR8;G3UY72;E9Q1H3;E9Q1G1	Alpha-aminoadipic semialdehyde dehydrogenase	Aldh7a1
Increased in HF	0.556214	39972000	Q9DBG9	Tax1-binding protein 3	Tax1bp3
Increased in HF	0.253661	1873600000	Q9DCM0	Persulfide dioxygenase ETHE1, mitochondrial	Ethe1
Increased in HF	0.234675	8964100000	Q9DCW4;A0A0U1RNP5;A0A0N4SVE0;A0A0U1RNR3;A0A0N4SWE9;A0A0U1RQB4;A0A0U1RNK9	Electron transfer flavoprotein subunit beta	Etfb
Increased in HF	0.294799	26224000000	Q9EQ20;A0A1Y7VJ32	Methylmalonate-semialdehyde dehydrogenase [acylating], mitochondrial	Aldh6a1
Increased in HF	0.203964	691760000	Q9EQP2	EH domain-containing protein 4	Ehd4
Increased in HF	0.271529	46080000	Q9ER00	Syntaxin-12	Stx12
Increased in HF	0.194268	5397000000	Q9JHU4;F6ZX84	Cytoplasmic dynein 1 heavy chain 1	Dync1h1
Increased in HF	0.306049	25504000000	Q9JII6;B1AXW3	Alcohol dehydrogenase [NADP(+)]	Akr1a1
Increased in HF	0.352734	2206800000	Q9JKF1;A0A0U1RNG5	Ras GTPase-activating-like protein IQGAP1	Iqgap1
Increased in HF	0.805282	23451000000	Q9QXD6;E9Q0T7	Fructose-1,6-bisphosphatase 1	Fbp1
Increased in HF	1.07115	228570000	Q9QXS1;E9Q3W4;A0A3B2W7J8;A0A0R4J223;E9Q9J6;A0A0R4J221;A0A0R4J218;A0A2I3BRT4;Q8R0W0	Plectin	Plec
Increased in HF	0.3296	409130000	Q9QXY6	EH domain-containing protein 3	Ehd3
Increased in HF	0.534432	1504800000	Q9QYB1	Chloride intracellular channel protein 4	Clic4
Increased in HF	0.286875	1250500000	Q9QYR9	Acyl-coenzyme A thioesterase 2, mitochondrial	Acot2
Increased in HF	0.451802	5721100000	Q9QZD8	Mitochondrial dicarboxylate carrier	Slc25a10
Increased in HF	1.43422	313290000	Q9QZQ8;Q8CCK0	Core histone macro-H2A.1	H2afy
Increased in HF	0.489418	29891000	Q9R0P9	Ubiquitin carboxyl-terminal hydrolase isozyme L1	Uchl1
Increased in HF	0.317451	436770000	Q9R0Q6;A0A0G2JF52;D3YVI5	Actin-related protein 2/3 complex subunit 1A	Arpc1a
Increased in HF	0.268377	1780600000	Q9R112;F6ZKZ3;H3BLH2	Sulfide:quinone oxidoreductase, mitochondrial	Sqrdl
Increased in HF	0.357484	870450000	Q9WTI7	Unconventional myosin-Ic	Myo1c
Increased in HF	0.222268	2556200000	Q9WTP6	Adenylate kinase 2, mitochondrial;Adenylate kinase 2, mitochondrial, N-terminally processed	Ak2
Increased in HF	0.556688	318930000	Q9WUK2	Eukaryotic translation initiation factor 4H	Eif4h
Increased in HF	0.2947	412220000	Q9WUM3;D3YUG6	Coronin-1B;Coronin	Coro1b
Increased in HF	0.489208	5019800000	Q9WVA4;A0A0A6YXG6	Transgelin-2	Tagln2
Increased in HF	0.384106	153570000	Q9WVJ3;A0A2I3BPG0;A0A2I3BS14	Carboxypeptidase Q	Cpq
Increased in HF	0.296556	689240000	Q9Z0N1;A2AAW9	Eukaryotic translation initiation factor 2 subunit 3, X-linked	Eif2s3x
Increased in HF	0.233035	2323000000	Q9Z1Q5	Chloride intracellular channel protein 1	Clic1
Increased in HF	0.338274	74597000	Q9Z1T1;A0A338P6V5	AP-3 complex subunit beta-1	Ap3b1
Increased in HF	0.385907	115910000	Q9Z204;A0A2I3BQH3	Heterogeneous nuclear ribonucleoproteins C1/C2	Hnrnpc
Increased in HF	0.286936	7713200000	Q9Z2I8;A0A0N4SWD1	Succinyl-CoA ligase [GDP-forming] subunit beta, mitochondrial	Suclg2
Increased in HF	0.329288	215620000	Q9Z2M7	Phosphomannomutase 2	Pmm2
Increased in HF	1.26312	13276000000	Q9Z2V4	Phosphoenolpyruvate carboxykinase, cytosolic [GTP]	Pck1
Increased in HF	0.347541	1237600000	Q9Z2X1;J3QMT0;J3QM80;J3QP45;J3QNH2;J3QMV8	Heterogeneous nuclear ribonucleoprotein F;Heterogeneous nuclear ribonucleoprotein F, N-terminally processed	Hnrnpf
Exclusively HF		32021000	A0A087WNS9;A0A087WQ65;A0A087WRZ2;A0A087WNT2;A0A087WPY4;Q99JA5;Q64253	Lymphocyte antigen 6E	Ly6e
Exclusively HF		38233000	A0A087WRP7;A0A087WNZ5;P0CW03;P0CW02	Lymphocyte antigen 6C2;Lymphocyte antigen 6C1	Ly6c1;Ly6c2
Exclusively HF		18003000	F6WBA1;A0A087WR51;A0A087WQ89	MISP family member 3	2210011C24Rik
Exclusively HF		19076000	A0A087WQH8	Probable UDP-sugar transporter protein SLC35A4	Slc35a4
Exclusively HF		15640000	B7ZNJ1;A0A087WS56;B9EHT6;A0A087WSN6;Q3UHL6;A0A087WR50;P11276;A0A087WS99	Fibronectin;Anastellin	Fn1
Exclusively HF		17396000	A0A0A0MQA6;F7ACR9;E9QA63;B1ARU4;E9PVY8;Q9QXZ0;F6Q750;E9QNP1;B1ARU1;F6RCJ3;F6YKN8;F6XCT0	Microtubule-actin cross-linking factor 1	Macf1
Exclusively HF		74773000	A0A0B4J1E7;O35343;D3YTN1	Importin subunit alpha-3	Kpna4
Exclusively HF		13298000	A0A0G2JDP4;Q3TP31;P02664	Alpha-S2-casein-like B	Csn1s2b
Exclusively HF		9345000	A0A0G2JEP0;Q61584;A0A0G2JGH0;A0A0G2JGL6	Fragile X mental retardation syndrome-related protein 1	Fxr1
Exclusively HF		8159000	A0A0G2JFK2;A0A0G2JG00;Q3TUE1;A0A0G2JGW9;A0A0G2JFY5;Q3UUU2;Q91WJ8	Far upstream element-binding protein 1	Fubp1
Exclusively HF		18416000	A0A0G2JGQ3;O88653	Ragulator complex protein LAMTOR3	Lamtor3
Exclusively HF		321000000	Q8CCM0;E9Q1V9;E9Q1W0;E9Q1T1;A0A0G2JGS4;Q6PHZ2	Calcium/calmodulin-dependent protein kinase type II subunit delta	Camk2d
Exclusively HF		46029000	A0A0J9YU62;O88712;A0A0J9YU66;A0A0J9YVI3;A0A0J9YUR5;A0A0J9YUM4	C-terminal-binding protein 1	Ctbp1
Exclusively HF		148340000	A0A0J9YV30;F8VQ28;Q8VI36	Paxillin	Pxn
Exclusively HF		41117000	E9PV04;A0A0N4SVP8;Q91VC3;A0A0N4SVM5;A2AFK7	Eukaryotic initiation factor 4A-III;Eukaryotic initiation factor 4A-III, N-terminally processed	Gm8994;Eif4a3
Exclusively HF		45319000	A0A0N4SWI4;Q9CR98	Protein FAM136A	Fam136a
Exclusively HF		32986000	A0A0R4J0T0;Q8K3A0;F6WN43;F6UL52	Iron-sulfur cluster co-chaperone protein HscB, mitochondrial	Hscb
Exclusively HF		206730000	Q8K2J1;A0A0R4J0W4;Q8CI85;F6W0I8	Carbonic anhydrase 12	Car12;Ca12
Exclusively HF		11049000	D3Z0V2;A0A0R4J0X8;Q9ES28	Rho guanine nucleotide exchange factor 7	Arhgef7
Exclusively HF		23326000	H3BIZ2;H3BLC4;A0A0R4J0Z8;D6RIM8;E9PYX1;E9QMN1;Q9ES64	Harmonin	Ush1c
Exclusively HF		10775000	G3X9S2;A0A0R4J1Q7;P06802	Ectonucleotide pyrophosphatase/phosphodiesterase family member 1;Alkaline phosphodiesterase I;Nucleotide pyrophosphatase	Enpp1
Exclusively HF		47833000	D3Z7R0;A0A0U1RQ97;A0A0U1RNL7;A0A0U1RPT4;O55028	[3-methyl-2-oxobutanoate dehydrogenase [lipoamide]] kinase, mitochondrial	Bckdk
Exclusively HF		32358000	A0A0U1RPW2;B9EHJ3;P39447;A0A0U1RPB2	Tight junction protein ZO-1	Tjp1
Exclusively HF		22689000	A0A0U1RPX3;Q504N4;Q9QX60	Deoxyguanosine kinase, mitochondrial	Dguok
Exclusively HF		119360000	A0A140LHY2;Q7TMR0	Lysosomal Pro-X carboxypeptidase	Prcp
Exclusively HF		156690000	A0A140LIX6	Pyroglutamyl-peptidase 1-like protein	Pgpep1l
Exclusively HF		24141000	A0A1B0GSW3;E9Q7G0	Nuclear Mitotic Apparatus Protein 1	Numa1
Exclusively HF		32278000	E9QA74;E9Q405;A0A1C7ZN10;K3W4L0;B2RRE2;E9QAX2;Q9JMH9	Unconventional myosin-XVIIIa	Myo18a
Exclusively HF		27466000	A0A1L1SRH5	Protein ABHD14B	Abhd14b
Exclusively HF		19144000	Q9CWY6;A0A1L1SVH5;A0A1L1SRM3;Q8VC52	RNA-binding protein with multiple splicing 2	Rbpms2
Exclusively HF		14839000	A0A1W2P6G4	GAS2-like protein 3	Gas2l3
Exclusively HF		36163000	A0A1W2P7L5	C-1-tetrahydrofolate synthase, cytoplasmic	Mthfd1
Exclusively HF		35742000	B2RRF0;A0A1W2P7Y1;P35822	Protein-tyrosine-phosphatase;Receptor-type tyrosine-protein phosphatase kappa	Ptprk
Exclusively HF		15266000	A0A2I3BPG9;P83882	60S ribosomal protein L36a	Rpl36a
Exclusively HF		11557000	A0A2I3BPY8;A0A2I3BPX3;Q6P9J9	Anoctamin-6	Ano6
Exclusively HF		7763900	A0A3B2W3V4;A0A3B2WB82;Q9JK23	Proteasome assembly chaperone 1	Psmg1
Exclusively HF		197840000	A0A3B2W7S7;E9PY92	Vomeronasal 2, receptor 106	Vmn2r106
Exclusively HF		27305000	A0A3B2W812;Q9JLQ0	CD2-associated protein	Cd2ap
Exclusively HF		78660000	A0A3B2WCD8;Q3U0V1;A0A3B2W465	Far upstream element-binding protein 2	Khsrp
Exclusively HF		16241000	A2A5R2;G3X9K3;D3YYK9	Brefeldin A-inhibited guanine nucleotide-exchange protein 2;Brefeldin A-inhibited guanine nucleotide-exchange protein 1	Arfgef2;Arfgef1
Exclusively HF		15323000	A2A6U5;A2A6U3;Q80UG5	Septin-9	Sept9
Exclusively HF		17275000	A2A7S7;Q91WQ3	Tyrosine--tRNA ligase;Tyrosine--tRNA ligase, cytoplasmic;Tyrosine--tRNA ligase, cytoplasmic, N-terminally processed	Yars
Exclusively HF		28473000	A2AGH8;A2AGH9;A2AGH6	Mediator of RNA polymerase II transcription subunit 12	Med12
Exclusively HF		37333000	A2API8;F7AA26;O54931	A-kinase anchor protein 2	Akap2;Pakap
Exclusively HF		61667000	A2AVR6;Q8VHQ9;E0CYA0;E0CXP8	Acyl-coenzyme A thioesterase 11	Acot11
Exclusively HF		22132000	A3KGU5;E9Q447;A3KGU4	Spectrin alpha chain, non-erythrocytic 1	Sptan1
Exclusively HF		17815000	A8Y5D6;Z4YMF3;Q9QZX7	Serine racemase	Srr
Exclusively HF		63734000	B7ZNH7;K3W4R4;Q80X19	Collagen alpha-1(XIV) chain	Col14a1
Exclusively HF		74202000	D3YTN4;Q99JY3;D6RGS2;D3Z3F3;D3Z7Q4;D3YWB5	GTPase IMAP family member 4	Gimap4
Exclusively HF		17534000	D3YU80;K4DI65;P60824	Cold-inducible RNA-binding protein	Cirbp
Exclusively HF		26753000	D3YVR4;Q9ERE7	LDLR chaperone MESD	Mesdc2
Exclusively HF		10812000	D3YY50;F8WHX2;Q9D8X1	Copper homeostasis protein cutC homolog	Cutc
Exclusively HF		10282000	D3YYT1;Q922P9	Putative oxidoreductase GLYR1	Glyr1
Exclusively HF		79672000	D3Z0L8;D3Z761	Alpha-actinin-4	Actn4
Exclusively HF		19343000	D3Z1E6;E9PYF2;O35598	Disintegrin and metalloproteinase domain-containing protein 10	Adam10
Exclusively HF		172920000	F6R793;D3Z1L1;F6S041	Transmembrane and coiled-coil domain protein 3	Tmcc3
Exclusively HF		13423000	D3Z4B2;Q9CWZ7	Gamma-soluble NSF attachment protein	Napg
Exclusively HF		49090000	D3Z6Y2;Q91ZH7;D3YU06;F6RSE8	Phospholipase ABHD3	Abhd3
Exclusively HF		62167000	E0CXB9;Q61301;Q8BS72	Catenin alpha-2	Ctnna2
Exclusively HF		14545000	E0CY16;E9PYN1;Q8R5M8	Cell adhesion molecule 1	Cadm1
Exclusively HF		138680000	E9PUL7;Q9JIZ0;E0CYC6;G3UWY7;Q8CHQ9	Probable N-acetyltransferase CML1;N-acetyltransferase 8B	Cml1;Nat8b
Exclusively HF		17986000	E9PVP3;F6ZGG4;Q5F2B1;F6XX36;Q8R0J2;Q9R0Q9	Mannose-P-dolichol utilization defect 1 protein	Mpdu1
Exclusively HF		24086000	F6SV10;E9PVU9;E9PZ91;O89106	Bis(5-adenosyl)-triphosphatase	Fhit
Exclusively HF		17285000	Q3TT92;E9PWE8;Q62188;D3YUS0	Dihydropyrimidinase-related protein 3	Dpysl3
Exclusively HF		12582000	E9Q035;F7BAE9;F7CJN9;E9Q2Q7;E9Q939;P47758	Predicted gene 20425	Gm20425
Exclusively HF		116850000	E9Q4F4;P62305	Small nuclear ribonucleoprotein E	Snrpe
Exclusively HF		14579000	E9Q715;Q05CX5;Q7TNC4	Putative RNA-binding protein Luc7-like 2	Luc7l2
Exclusively HF		12267000	Q8BPI2;F6V6T4;Q9R0Q3	Transmembrane emp24 domain-containing protein 2	Tmed2
Exclusively HF		297650000	F6YS63;P70695	Fructose-1,6-bisphosphatase 1	Fbp1
Exclusively HF		31056000	F7BX26;Q60676	Serine/threonine-protein phosphatase;Serine/threonine-protein phosphatase 5	Ppp5c
Exclusively HF		43551000	F8WIK0;Q8WTY4;F7BWP1	Anamorsin	Ciapin1
Exclusively HF		13378000	G3UXW2;Q3TH01;P01901;P14426;P04223;P01897;P01900;P14427	H-2 class I histocompatibility antigen, K-B alpha chain;H-2 class I histocompatibility antigen, D-K alpha chain;H-2 class I histocompatibility antigen, K-K alpha chain	H2-K1;H2-D1
Exclusively HF		18763000	G3X8U3	Queuosine salvage protein	2210016F16Rik
Exclusively HF		20352000	G5E8R2	Tropomyosin 1, alpha, isoform CRA_k	Tpm1
Exclusively HF		82335000	G8JL85;Q3V1Z0;Q80U22	Iporin	Rusc2
Exclusively HF		42849000	H3BKR0;H3BLD0;H3BJP9;V9GX21;H3BLL2;Q811I0	ATP synthase mitochondrial F1 complex assembly factor 1	Atpaf1
Exclusively HF		24941000	H3BKY1;H9H9R4;Q9JHJ3	Glycosylated lysosomal membrane protein	Glmp
Exclusively HF		4646600	H7BWY7;Q9Z1K5	E3 ubiquitin-protein ligase ARIH1	Arih1
Exclusively HF		25162000	J3QJU5;Q3TJ91;B1ATA7;B1ATA8;G3UXR0;B1ATA9	Lethal(2) giant larvae protein homolog 2	Llgl2
Exclusively HF		15268000	O08797	SPI6	Serpinb9
Exclusively HF		80957000	O35226	26S proteasome non-ATPase regulatory subunit 4	Psmd4
Exclusively HF		15559000	O35344	Importin subunit alpha-4	Kpna3
Exclusively HF		30528000	O35465;F6WP10	Peptidyl-prolyl cis-trans isomerase FKBP8	Fkbp8
Exclusively HF		45565000	O35728;A0A087WS15	Cytochrome P450 4A14	Cyp4a14
Exclusively HF		77096000	O35945;A0A286YDG6;A0A286YCZ0	Aldehyde dehydrogenase, cytosolic 1	Aldh1a7
Exclusively HF		13073000	O54774	AP-3 complex subunit delta-1	Ap3d1
Exclusively HF		250970000	O70423;A2A4I8;A2A4I9;Q812C9	Membrane primary amine oxidase	Aoc3
Exclusively HF		189360000	P01887	Beta-2-microglobulin	B2m
Exclusively HF		23140000	P06797	Cathepsin L1;Cathepsin L1 heavy chain;Cathepsin L1 light chain	Ctsl
Exclusively HF		42502000	Q3THW5;P0C0S6;Q8R029;Q3UA95	Histone H2A.V;Histone H2A.Z;Histone H2A	H2afv;H2afz
Exclusively HF		176670000	P12242	Mitochondrial brown fat uncoupling protein 1	Ucp1
Exclusively HF		93476000	P14602;D3YZ06	Heat shock protein beta-1	Hspb1
Exclusively HF		40696000	P32921	Tryptophan--tRNA ligase, cytoplasmic;T1-TrpRS;T2-TrpRS	Wars
Exclusively HF		116030000	P35292;D3YVQ6	Ras-related protein Rab-17	Rab17
Exclusively HF		24977000	P35550	rRNA 2-O-methyltransferase fibrillarin	Fbl
Exclusively HF		8971700	Q99NF7;P36993	Protein phosphatase 1B	Ppm1b
Exclusively HF		16929000	P47856	Glutamine--fructose-6-phosphate aminotransferase [isomerizing] 1	Gfpt1
Exclusively HF		63046000	P49817;D3Z148;H3BKG0;D3Z0J2;P51637	Caveolin-1;Caveolin	Cav1
Exclusively HF		58799000	Q3TPL3;P51163;E9Q8N3;E9Q9B5;E9PYC9	Uroporphyrinogen-III synthase	Uros
Exclusively HF		92651000	P52430;H3BK03;H3BLB8	Serum paraoxonase/arylesterase 1	Pon1
Exclusively HF		37827000	Q5SV41;P53808	Phosphatidylcholine transfer protein	Pctp
Exclusively HF		57476000	P57784;A0A0U1RNZ6;G5E883	U2 small nuclear ribonucleoprotein A	Snrpa1
Exclusively HF		279650000	P62774;A0A0J9YV46	Myotrophin	Mtpn
Exclusively HF		275270000	P68433	Histone H3.1	Hist1h3a
Exclusively HF		28377000	Q9JKD8;Q60707;P70324	T-box transcription factor TBX21;T-box transcription factor TBX2;T-box transcription factor TBX3	Tbx21;Tbx2;Tbx3
Exclusively HF		21698000	P70697	Uroporphyrinogen decarboxylase	Urod
Exclusively HF		12948000	P70699	Lysosomal alpha-glucosidase	Gaa
Exclusively HF		14520000	P84096;A0A1B0GSL4	Rho-related GTP-binding protein RhoG	Rhog
Exclusively HF		30143000	Q05BZ0;Q9CRA5	Golgi phosphoprotein 3	Golph3
Exclusively HF		33959000	Q06138	Calcium-binding protein 39	Cab39
Exclusively HF		36745000	Q3TKD0;Q8BFY9;J3QMX2	Transportin-1	Tnpo1
Exclusively HF		22672000	Q3U3G8;Q9EPB5	Serine hydrolase-like protein	Serhl
Exclusively HF		17988000	Q3U9G9	Lamin-B receptor	Lbr
Exclusively HF		29818000	Q3UGC7;Q66JS6	Eukaryotic translation initiation factor 3 subunit J-A;Eukaryotic translation initiation factor 3 subunit J-B	Eif3j1;Eif3j2
Exclusively HF		60008000	Q3UID0;Q6PDG5;A0A1W2P6N7;Q3UNN4;P97496	SWI/SNF complex subunit SMARCC2	Smarcc2
Exclusively HF		42297000	Q5SS83;Q60634	Flotillin-2	Flot2
Exclusively HF		26315000	Q5XKN4	Protein jagunal homolog 1	Jagn1
Exclusively HF		35803000	Q60749	KH domain-containing, RNA-binding, signal transduction-associated protein 1	Khdrbs1
Exclusively HF		26032000	Q61578	NADPH:adrenodoxin oxidoreductase, mitochondrial	Fdxr
Exclusively HF		37029000	Q64133	Amine oxidase [flavin-containing] A	Maoa
Exclusively HF		59716000	Q6P8J2	Diamine acetyltransferase 2	Sat2
Exclusively HF		52080000	Q6PFB2;Q8VE37;A2CER2	Regulator of chromosome condensation	Rcc1
Exclusively HF		468310000	Q6ZWQ9	MCG5400	Myl12a
Exclusively HF		60020000	Q80V42	Carboxypeptidase M	Cpm
Exclusively HF		54038000	Q80X95;G3UYP1	Ras-related GTP-binding protein A	Rraga;Rragb
Exclusively HF		66280000	Q810B6	Rabankyrin-5	Ankfy1
Exclusively HF		40187000	Q8BFQ8	Parkinson disease 7 domain-containing protein 1	Pddc1
Exclusively HF		109830000	Q8BP92	Reticulocalbin-2	Rcn2
Exclusively HF		30497000	Q8BRQ9;Q925N0	Sideroflexin;Sideroflexin-5	Sfxn5
Exclusively HF		39310000	Q8BU33;A0A1W2P727;A0A1W2P8E1;A0A1W2P6L8	Acetolactate synthase-like protein	Ilvbl
Exclusively HF		63761000	Q8CFV9	Riboflavin kinase	Rfk
Exclusively HF		79441000	Q8CGN5;A0A0U1RNP7;A0A0U1RQ08;A0A0U1RPJ3;A0A0U1RNY2	Perilipin-1	Plin1
Exclusively HF		33697000	Q8CHD8;Q8BQP8	Rab11 family-interacting protein 3	Rab11fip3
Exclusively HF		4638300	Q8QZR5;A0A2R8VI31	Alanine aminotransferase 1	Gpt
Exclusively HF		19445000	Q8R121	Protein Z-dependent protease inhibitor	Serpina10
Exclusively HF		16487000	Q8R180	ERO1-like protein alpha	Ero1l
Exclusively HF		96486000	Q8R404	Protein QIL1	Qil1
Exclusively HF		67284000	Q8R5C5;E0CZD4;E0CYB4	Beta-centractin	Actr1b
Exclusively HF		35059000	Q8VBW8	Tetratricopeptide repeat protein 36	Ttc36
Exclusively HF		16475000	Q8VCH7	Retinol dehydrogenase 10	Rdh10
Exclusively HF		40696000	Q8VDT1	Sodium/glucose cotransporter 4	Slc5a9
Exclusively HF		29232000	Q91VF2	Histamine N-methyltransferase	Hnmt
Exclusively HF		49125000	Q91YJ2;A0A338P7D2	Sorting nexin-4	Snx4
Exclusively HF		30881000	Q921J2	GTP-binding protein Rheb	Rheb
Exclusively HF		6957300	Q924L1	LETM1 domain-containing protein 1	Letmd1
Exclusively HF		78855000	Q99J09	Methylosome protein 50	Wdr77
Exclusively HF		23977000	Q99J77	Sialic acid synthase	Nans
Exclusively HF		21668000	Q99KR7	Peptidyl-prolyl cis-trans isomerase F, mitochondrial	Ppif
Exclusively HF		17840000	Q99M28	RNA-binding protein with serine-rich domain 1	Rnps1
Exclusively HF		10576000	Q99PV0;B7ZC27	Pre-mRNA-processing-splicing factor 8	Prpf8
Exclusively HF		43834000	Q9CPP0	Nucleoplasmin-3	Npm3
Exclusively HF		82364000	Q9CQD1	Ras-related protein Rab-5A	Rab5a
Exclusively HF		105100000	Q9CQH7	Transcription factor BTF3 homolog 4	Btf3l4
Exclusively HF		35282000	Q9CQW1	Synaptobrevin homolog YKT6	Ykt6
Exclusively HF		83247000	Q9CR09	Ubiquitin-fold modifier-conjugating enzyme 1	Ufc1
Exclusively HF		22408000	Q9CRB8	Mitochondrial fission process protein 1	Mtfp1
Exclusively HF		143060000	Q9CRD2	ER membrane protein complex subunit 2	Emc2
Exclusively HF		22320000	Q9CXW2	28S ribosomal protein S22, mitochondrial	Mrps22
Exclusively HF		58698000	Q9CY73	39S ribosomal protein L44, mitochondrial	Mrpl44
Exclusively HF		76240000	Q9CZD3	Glycine--tRNA ligase	Gars
Exclusively HF		42128000	Q9D7A8	Armadillo repeat-containing protein 1	Armc1
Exclusively HF		62087000	Q9DBG5	Perilipin-3	Plin3
Exclusively HF		106370000	Q9DBR7	Protein phosphatase 1 regulatory subunit 12A	Ppp1r12a
Exclusively HF		44784000	Q9DBS5	Kinesin light chain 4	Klc4
Exclusively HF		37051000	Q9DC16;F6SLP4	Endoplasmic reticulum-Golgi intermediate compartment protein 1	Ergic1
Exclusively HF		164050000	Q9DCC5;D3Z313;P23198;D3Z1A9	Chromobox protein homolog 3	Cbx3
Exclusively HF		53788000	Q9DCF9	Translocon-associated protein subunit gamma	Ssr3
Exclusively HF		39303000	Q9DCT8	Cysteine-rich protein 2	Crip2
Exclusively HF		17389000	Q9ERB0	Synaptosomal-associated protein 29	Snap29
Exclusively HF		18993000	Q9ERG0	LIM domain and actin-binding protein 1	Lima1
Exclusively HF		59381000	Q9EST5	Acidic leucine-rich nuclear phosphoprotein 32 family member B	Anp32b
Exclusively HF		23801000	Q9JIW9;F6QC68	Ras-related protein Ral-B	Ralb
Exclusively HF		39775000	Q9JJU8	SH3 domain-binding glutamic acid-rich-like protein	Sh3bgrl
Exclusively HF		163380000	Q9JJZ2	Tubulin alpha-8 chain	Tuba8
Exclusively HF		110530000	Q9JLB0;E9PWC5	MAGUK p55 subfamily member 6	Mpp6
Exclusively HF		25573000	Q9JLZ8	Single Ig IL-1-related receptor	Sigirr
Exclusively HF		273400000	Q9QYJ0	DnaJ homolog subfamily A member 2	Dnaja2
Exclusively HF		78241000	Q9R0M4	Podocalyxin	Podxl
Exclusively HF		99638000	Q9R1T2	SUMO-activating enzyme subunit 1;SUMO-activating enzyme subunit 1, N-terminally processed	Sae1
Exclusively HF		27011000	Q9WTX6;Q3TPM3;A0A0N4SUW1;D3Z2H3	Cullin-1	Cul1
Exclusively HF		25567000	Q9WUB6;A2ADB4;Q9WUB7	Chloride channel protein ClC-Kb;Chloride channel protein ClC-Ka	Clcnkb;Clcnka
Exclusively HF		15273000	Q9WV27	Sodium/potassium-transporting ATPase subunit alpha-4	Atp1a4
Exclusively HF		25781000	Q9Z0F7	Gamma-synuclein	Sncg
Exclusively HF		17065000	Q9Z0N2	Eukaryotic translation initiation factor 2 subunit 3, Y-linked	Eif2s3y
Exclusively HF		46699000	Q9Z0P4;A0A1W2P879;Q3UZP7;A0A1W2P831	Paralemmin-1	Palm
Exclusively HF		11719000	Q9Z2A7	Diacylglycerol O-acyltransferase 1	Dgat1
List of the proteins increased in HF vs. CTR group.
Proteins were considered increased in the comparison if they showed significant t-test difference (Student's T-test, p < 0.05) or are expressed exclusively in HF group.
HF: high fat diet group; CTR: normal fat diet group; N/A: not available.
