# Supplementary material for: A Wide-Proteome Analysis to Identify Molecular Pathways Involved in Kidney Response to High-Fat Diet in Mice
Source: Int J Mol Sci. 2022 Mar 30;23(7):3809. doi: 10.3390/ijms23073809 (PMC8999052; doi:10.3390/ijms23073809)
Supplement: Supplementary file 1 [file ijms-23-03809-s001.zip › SUPPLEMENTARY FILES/S3_List of the proteins decreased in HF vs. CTR group.xlsx]

## Sheet: Foglio1
HF vs. CTR	Student's T-test Difference	Intensity	Protein IDs	Protein name	Gene name
Decreased in HF	-0.156395	43493000	A0A087WQS2;Q9CQC6;A0A087WPF9	Basic leucine zipper and W2 domain-containing protein 1	Bzw1
Decreased in HF	-0.397	53185000	A0A0A0MQN8;H3BIX4;Z4YLB7;P97300	Neuroplastin	Nptn
Decreased in HF	-0.41925	377540000	A0A0A6YX26;P62900;A0A0A6YXL3	60S ribosomal protein L31	Rpl31
Decreased in HF	-0.901361	65072000	A0A0G2JDW7;Q6ZWU9;A0A0G2JG29;A0A0G2JEX7	40S ribosomal protein S27	Rps27
Decreased in HF	-0.939436	211790000	A0A0G2JGX4;Q8VCE0;Q6PIC6	Sodium/potassium-transporting ATPase subunit alpha-3	Atp1a3
Decreased in HF	-0.306942	6270700000	A0A0R3P9C8;Q9DC69	NADH dehydrogenase [ubiquinone] 1 alpha subcomplex subunit 9, mitochondrial	Ndufa9
Decreased in HF	-0.423772	13817000000	A0A0R4J043;P28825	Meprin A subunit alpha	Mep1a
Decreased in HF	-0.521261	427920000	A0A0R4J052;G5E8T9;Q99KB8;E9Q2H8;E9PYA3;D3YWI0;D3YUX8	Hydroxyacylglutathione hydrolase, mitochondrial	Hagh
Decreased in HF	-0.179679	6641800000	A0A0R4J083;P51174	Long-chain specific acyl-CoA dehydrogenase, mitochondrial	Acadl
Decreased in HF	-0.263955	1639900000	S4R2E1;A0A0R4J0B6;Q7TMS5;D3Z150;A0A0N4SWA2;D3YZX5;D3YVG8;S4R2M4	ATP-binding cassette sub-family G member 2	Abcg2
Decreased in HF	-0.516368	192050000	A0A0R4J0P7;Q78KK3	Solute carrier family 22 member 18	Slc22a18
Decreased in HF	-0.525669	71367000	A0A0R4J0R1;O70404;A0A0U1RPE8	Vesicle-associated membrane protein 8	Vamp8
Decreased in HF	-0.197492	2394000000	A0A0R4J107;Q8R146;A0A0A6YXV0	Acylamino-acid-releasing enzyme	Apeh
Decreased in HF	-0.378917	331180000	A0A0R4J140;Q5SW19;Z4YLI8	Clustered mitochondria protein homolog	Cluh
Decreased in HF	-0.363917	341830000	A0A0R4J157;Q9JIY8;E0CYR6	Probable N-acetyltransferase CML3	Cml3;Gm4477
Decreased in HF	-0.301622	104730000	A0A0R4J1B9;G3X9M0;Q9ER88;G3UWM7;G3UWZ6	28S ribosomal protein S29, mitochondrial	Dap3
Decreased in HF	-0.500014	82135000	A0A0R4J1Y7;E9PXX7;Q91W90	Thioredoxin domain-containing protein 5	Txndc5
Decreased in HF	-0.334313	646000000	G3UZI2;A0A0R4J259;G3V018;Q7TMK9;G3UXJ6;G3UZ48;G3UWM1;G3XA76;G3UXU5;S4R1E9;A2AW41	Heterogeneous nuclear ribonucleoprotein Q	Syncrip
Decreased in HF	-0.966655	133920000	A0A0R4J293;Q9JLF6	Protein-glutamine gamma-glutamyltransferase K	Tgm1
Decreased in HF	-0.184021	345840000	A0A0U1RNT6;A0A0U1RNK6;Q3THS6;A0A0U1RQ95;A0A0U1RQB0;Q91X83	S-adenosylmethionine synthase isoform type-2	Mat2a
Decreased in HF	-0.18953	579160000	A0A1B0GRP7;Q9Z2Y8;Q6P8V7;A0A1B0GQY5;A0A1B0GRR5;A0A1B0GSP5;Q80ZV3	Proline synthase co-transcribed bacterial homolog protein	Prosc
Decreased in HF	-0.199807	834870000	A0A1C7CYU3;Q02819;A0A1B0GR41;A0A1B0GR92;A0A1B0GS16;A0A1B0GT83	Nucleobindin-1	Nucb1
Decreased in HF	-0.564751	529970000	A0A1D5RME4;A0A1D5RLW5;A0A1D5RM85;P62717;A0A1D5RM79	60S ribosomal protein L18a	Rpl18a
Decreased in HF	-0.557346	308570000	A0A1L1SQA8;P62852	40S ribosomal protein S25	Rps25
Decreased in HF	-0.178561	2426100000	A0A1L1STE6;Q9D6R2	Isocitrate dehydrogenase [NAD] subunit alpha, mitochondrial	Idh3a
Decreased in HF	-0.3045	99063000	A0A1Y7VK19;Q9DCB8	Iron-sulfur cluster assembly 2 homolog, mitochondrial	Isca2
Decreased in HF	-0.569963	97369000	A0A2I3BPW0;Q9QYG0;A0A2I3BS20;A0A2I3BQM5;A0A2I3BPL1;A0A2I3BQR5	Protein NDRG2	Ndrg2
Decreased in HF	-0.276224	1145900000	A0A2R8VHX0;Q9DBE0;A0A2R8VHJ2;A0A2R8VHW7;A0A2R8VK32;A0A2R8VI50;A0A2R8VHG5;A0A2R8VI48;A0A2R8VI19;A0A2R8VHD3;A0A2R8VK60;A0A2R8VHX6;A0A2R8W6X8;D3YWS5;E9QP13;Q80WP8	Cysteine sulfinic acid decarboxylase	Csad
Decreased in HF	-0.738386	94286000	A0A2R8VJU9;A0A2R8VI30;D3Z187;A0A2R8VI94;A0A2R8VK70;A0A2R8W6P0;Q61735	Leukocyte surface antigen CD47	Cd47
Decreased in HF	-0.190669	282560000	A2A547;P84099	Ribosomal protein L19;60S ribosomal protein L19	Rpl19
Decreased in HF	-0.236462	527010000	A2AEX8;A2AEX6;P97447;A2AEY1;A2AEY2;A2AEX7;A2AEY0;A2AEX9	Four and a half LIM domains protein 1	Fhl1
Decreased in HF	-0.845092	388660000	A2AGK3;Q924Y0	Gamma-butyrobetaine dioxygenase	Bbox1
Decreased in HF	-0.345032	691300000	H3BKN2;A2AL50;Q8C0I1;A2AL49;H3BIY5	Alkyldihydroxyacetonephosphate synthase, peroxisomal	Agps
Decreased in HF	-0.396363	1901200000	A2AQ52;A2AQ51;A2AQ50;P55014	Solute carrier family 12 member 1	Slc12a1
Decreased in HF	-0.654598	186410000	Q3TPJ8;A2BFF9;O88487;A2BFF8;A2BFF5	Cytoplasmic dynein 1 intermediate chain 2	Dync1i2
Decreased in HF	-0.566551	220930000	A3KMP2;D6RH59	Tetratricopeptide repeat protein 38	Ttc38
Decreased in HF	-0.4425	95539000	Z4YKM2;B2RWE3;B1AR13	CDGSH iron-sulfur domain-containing protein 3, mitochondrial	Cisd3
Decreased in HF	-0.284726	11054000	D3Z3H4;B2RSU6;Q6AW69	Cingulin-like protein 1	Cgnl1
Decreased in HF	-0.581952	160440000	Q96LX3;B2RT89;Q3V3G0;E9PVA5;E9Q4Q3;Q8BWG6;Q76M72		Slc22a30;Slc22a28
Decreased in HF	-1.14385	897890000	B2RY56;S4R2B0	RNA-binding protein 25	Rbm25
Decreased in HF	-0.925527	4812000000	B7ZD13;O35309	N-myc-interactor	Nmi
Decreased in HF	-0.383232	166890000	D3YU17;Q8VCM8;F6S731	Nicalin	Ncln
Decreased in HF	-0.192262	49109000	D3YVZ9;P58059	28S ribosomal protein S21, mitochondrial	Mrps21
Decreased in HF	-0.419303	413170000	D3YWF6;Q7TQI3;D3Z7K0	Ubiquitin thioesterase OTUB1	Otub1
Decreased in HF	-0.331861	88217000	D3YXZ5;Q91WT8;D3Z113	RNA-binding protein 47	Rbm47
Decreased in HF	-0.207211	413550000	E9Q7G1;D3YZZ5	Transmembrane emp24 domain-containing protein 7	Tmed7
Decreased in HF	-0.720782	210710000	D3Z158;Q8BML9;A0A140LII8;A0A140LJH1;A0A140LJH2;A0A0A6YY08;A0A140LID3;A0A140LIN2;A0A140LHJ3;A0A140LJK5; A0A140LIS6;A0A140LHZ5;A0A140LHC3;A0A140LIR0;F6TDS3;A0A140LHB3	Glutamine--tRNA ligase	Qars
Decreased in HF	-0.222087	158760000	D3Z2H7;E9Q986;D3Z7H6;E9Q906;E9Q907;E9Q905;E9Q8Z4;E9Q8Z9;D3Z2H2;E9Q903;E9Q901;E9Q904;G3X9V2;E9Q8Z5;E9Q8Z6;E9Q8Z8; P30999	Catenin delta-1	Ctnnd1
Decreased in HF	-0.358575	1310600000	D3Z568;Q9CQH3;F6Y6V5;D3YX99;D3Z6W9	NADH dehydrogenase [ubiquinone] 1 beta subcomplex subunit 5, mitochondrial	Ndufb5
Decreased in HF	-0.7931	75128000	E9PVN6;Q9D6K5;E9PVQ9	Synaptojanin-2-binding protein	Gm20498;Synj2bp
Decreased in HF	-0.415502	57072000	E9PYD9;E9Q543;E9PXL5;P35846	Folate receptor alpha	Folr1
Decreased in HF	-0.488162	68949000	E9Q2A2;Q8BUX5	Ammonium transporter Rh type B	Gm38392;Rhbg
Decreased in HF	-0.360306	3645600000	E9QN99;A0A087WPF8;A0A087WSR2;A0A087WRJ2;Q8VCR7;A0A087WP24;A0A1L1SUX1	Alpha/beta hydrolase domain-containing protein 14B	Abhd14b
Decreased in HF	-0.540571	1086100000	E9QPU1;Q8CIZ8;Q3TPE1;Q3TD35	von Willebrand factor;von Willebrand antigen 2	Vwf
Decreased in HF	-0.54403	165450000	F6SQH7;Q91VA6	Polymerase delta-interacting protein 2	Poldip2
Decreased in HF	-0.468014	469950000	F6YVP7;P62270;S4R1N6;A0A1Y7VKY1	40S ribosomal protein S18	Gm10260;Rps18
Decreased in HF	-0.329223	79942000	F8WJI3;Q8R3Q6;E9Q4B5	Coiled-coil domain-containing protein 58	Ccdc58
Decreased in HF	-0.270381	3382500000	G3UVV4;P17710;D3YYR4;D3Z365;B4YB29;D3Z105;Q91W97	Hexokinase;Hexokinase-1	Hk1
Decreased in HF	-0.316358	237040000	G3UWE1;Q52L67;Q9CY27;A0A1D5RLH3;A0A1D5RLB4;Q3TAN8	Very-long-chain enoyl-CoA reductase	Tecr
Decreased in HF	-0.828037	82044000	G3X8R0;Q60870	Receptor expression-enhancing protein;Receptor expression-enhancing protein 5	Reep5
Decreased in HF	-0.171463	72811000	G3X9Y6	Aldo-keto reductase family 1, member C19	Akr1c19
Decreased in HF	-1.92748	430720000	G3XA48;P58044;H3BLP1;H3BLF8;H3BKD7	Isopentenyl-diphosphate Delta-isomerase 1	Idi1
Decreased in HF	-0.400441	249010000	G3XA66;F7C846;P47802;G3XA75;D3Z3F4;D3YVW0;G3UYJ5;G3UXX9;G3UXB5	Metaxin-1	Mtx1
Decreased in HF	-0.1765	490930000	H7BX88;P47934;B7ZDD7;F7BF80	Carnitine O-acetyltransferase	Crat
Decreased in HF	-0.545965	1025300000	J3QP56;P97823;D3Z111;D3Z269;D3YUG4;J3QQ63	Acyl-protein thioesterase 1	Lypla1
Decreased in HF	-0.596946	123420000	J7NUP1;Q60766	Immunity-related GTPase family M protein 1	Irgm1
Decreased in HF	-0.40342	43002000	M0QWY0;M0QWP2;O70378	ER membrane protein complex subunit 8	Emc8
Decreased in HF	-0.46979	2165600000	O08807;B1AZS9	Peroxiredoxin-4	Prdx4
Decreased in HF	-0.780038	209610000	O09111	NADH dehydrogenase [ubiquinone] 1 beta subcomplex subunit 11, mitochondrial	Ndufb11
Decreased in HF	-0.256584	674240000	O09172;H3BJA3;A0A0G2JDI4;F6VNW5	Glutamate--cysteine ligase regulatory subunit	Gclm
Decreased in HF	-0.543072	3685500000	O09174	Alpha-methylacyl-CoA racemase	Amacr
Decreased in HF	-0.752786	57037000	Q9D8S5;O35326	Serine/arginine-rich splicing factor 5	Srsf5
Decreased in HF	-0.643888	144150000	O54984;A0A1B0GRE1	ATPase Asna1	Asna1
Decreased in HF	-1.3529	106280000	O55022	Membrane-associated progesterone receptor component 1	Pgrmc1
Decreased in HF	-0.369191	1061100000	O70250	Phosphoglycerate mutase 2	Pgam2
Decreased in HF	-0.488331	216160000	O70435;E0CX62;E0CZ34;F8WH02;E0CYL6	Proteasome subunit alpha type-3	Psma3
Decreased in HF	-0.479523	1819800000	O88428	Bifunctional 3-phosphoadenosine 5-phosphosulfate synthase 2;Sulfate adenylyltransferase;Adenylyl-sulfate kinase	Papss2
Decreased in HF	-1.00798	2831600000	O88477;Q9CPN8	Insulin-like growth factor 2 mRNA-binding protein 1;Insulin-like growth factor 2 mRNA-binding protein 3	Igf2bp1;Igf2bp3
Decreased in HF	-0.244127	33267000	O88668;K4DI63;J3QP41	Protein CREG1	Creg1
Decreased in HF	-0.663311	2664700000	P01027;H3BKW9;CON__Q2UVX4;H3BL60	Complement C3;Complement C3 beta chain;C3-beta-c;Complement C3 alpha chain;C3a anaphylatoxin;Acylation stimulating protein;Complement C3b alpha chain;Complement C3c alpha chain fragment 1;Complement C3dg fragment;Complement C3g fragment;Complement C3d fragment;Complement C3f fragment;Complement C3c alpha chain fragment 2	C3
Decreased in HF	-0.258343	3938500000	P05201;F7ALS6	Aspartate aminotransferase, cytoplasmic	Got1
Decreased in HF	-0.0826578	4880300000	P06745;CON__Q3ZBD7;A0A0U1RQ72;A0A0U1RP97;A0A0U1RQ18	Glucose-6-phosphate isomerase	Gpi
Decreased in HF	-0.207853	152140000	P08030;A0A1D5RLR6	Adenine phosphoribosyltransferase	Aprt
Decreased in HF	-0.211912	11314000000	P09103;E9Q8G8	Protein disulfide-isomerase	P4hb
Decreased in HF	-0.340728	849090000	P09470;F6QCP8	Angiotensin-converting enzyme;Angiotensin-converting enzyme, soluble form	Ace
Decreased in HF	-0.761603	573420000	P09581	Macrophage colony-stimulating factor 1 receptor	Csf1r
Decreased in HF	-0.227155	5847000000	P11352;A0A0A6YVV2;A0A0A6YY34	Glutathione peroxidase 1;Glutathione peroxidase	Gpx1
Decreased in HF	-0.435644	2580700000	P11404	Fatty acid-binding protein, heart	Fabp3
Decreased in HF	-0.636478	67601000	P11881;A0A0N4SWI0	Inositol 1,4,5-trisphosphate receptor type 1	Itpr1
Decreased in HF	-0.971208	192520000	P14069	Protein S100-A6	S100a6
Decreased in HF	-0.210786	8410200000	P14094;A0A0A6YX05	Sodium/potassium-transporting ATPase subunit beta-1	Atp1b1
Decreased in HF	-0.469537	800790000	P14115	60S ribosomal protein L27a	Rpl27a
Decreased in HF	-0.280176	657500000	P14131	40S ribosomal protein S16	Rps16
Decreased in HF	-1.02624	664390000	P15105;D3YVK1;D3Z121	Glutamine synthetase	Glul
Decreased in HF	-0.165497	33381000000	P16125;D3Z7F0;A0A0N4SVV8	L-lactate dehydrogenase B chain;L-lactate dehydrogenase	Ldhb
Decreased in HF	-0.56685	5255800000	P16331;A0A1W2P6U4;A0A1W2P7X8;A0A1W2P781	Phenylalanine-4-hydroxylase	Pah
Decreased in HF	-0.187591	236800000	P17047	Lysosome-associated membrane glycoprotein 2	Lamp2
Decreased in HF	-0.134232	17784000000	P17751;H7BXC3	Triosephosphate isomerase	Tpi1
Decreased in HF	-1.76708	4736400000	P19096;A0A0U1RNJ1;A0A0U1RPP5	Fatty acid synthase;[Acyl-carrier-protein] S-acetyltransferase;[Acyl-carrier-protein] S-malonyltransferase;3-oxoacyl-[acyl-carrier-protein] synthase;3-oxoacyl-[acyl-carrier-protein] reductase;3-hydroxyacyl-[acyl-carrier-protein] dehydratase;Enoyl-[acyl-carrier-protein] reductase; Oleoyl-[acyl-carrier-protein] hydrolase	Fasn
Decreased in HF	-0.439332	251360000	P19324;A0A140LHR4;A0A140LHK0	Serpin H1	Serpinh1
Decreased in HF	-0.127452	5648800000	P20108	Thioredoxin-dependent peroxide reductase, mitochondrial	Prdx3
Decreased in HF	-0.64374	490980000	P23116	Eukaryotic translation initiation factor 3 subunit A	Eif3a
Decreased in HF	-0.899252	114150000	P23953;D3Z5G7;A0A1D5RM42	Carboxylesterase 1C;Carboxylic ester hydrolase	Ces1c;Ces1b
Decreased in HF	-0.270455	153190000	P24668	Cation-dependent mannose-6-phosphate receptor	M6pr
Decreased in HF	-0.495263	150370000	P26149	3 beta-hydroxysteroid dehydrogenase/Delta 5-->4-isomerase type 2;3-beta-hydroxy-Delta(5)-steroid dehydrogenase;Steroid Delta-isomerase	Hsd3b2
Decreased in HF	-0.675795	47672000	P27048;P63163	Small nuclear ribonucleoprotein-associated protein B;Small nuclear ribonucleoprotein-associated protein N	Snrpb;Snrpn
Decreased in HF	-0.28672	4617300000	P29699;A0A338P703;A0A338P7G1;A0A338P7H5;A0A338P6Y6;A0A338P692	Alpha-2-HS-glycoprotein	Ahsg
Decreased in HF	-0.576502	1014800000	P29758	Ornithine aminotransferase, mitochondrial	Oat
Decreased in HF	-0.422297	246270000	P29788	Vitronectin	Vtn
Decreased in HF	-0.339371	3001900000	P32020	Non-specific lipid-transfer protein	Scp2
Decreased in HF	-0.618904	5524200000	P35505;D3Z2R9	Fumarylacetoacetase	Fah
Decreased in HF	-0.477478	242300000	P36552	Oxygen-dependent coproporphyrinogen-III oxidase, mitochondrial	Cpox
Decreased in HF	-0.281677	159210000	P41105	60S ribosomal protein L28	Rpl28
Decreased in HF	-0.577595	14677000000	P45952;D6RFD7	Medium-chain specific acyl-CoA dehydrogenase, mitochondrial	Acadm
Decreased in HF	-0.155277	1434800000	P47911;A0A0J9YU32	60S ribosomal protein L6	Rpl6
Decreased in HF	-0.343697	671480000	P47963	60S ribosomal protein L13	Rpl13
Decreased in HF	-0.183986	1463700000	P48774;E9PVM7;E9PV63;E9Q024;E9Q5L9	Glutathione S-transferase Mu 5	Gstm5
Decreased in HF	-0.283234	169690000	P49935;A0A087WR20;D3Z437	Pro-cathepsin H;Cathepsin H mini chain;Cathepsin H;Cathepsin H heavy chain;Cathepsin H light chain	Ctsh
Decreased in HF	-0.365357	52062000000	P51881	ADP/ATP translocase 2;ADP/ATP translocase 2, N-terminally processed	Slc25a5
Decreased in HF	-0.692551	1484900000	P52196	Thiosulfate sulfurtransferase	Tst
Decreased in HF	-0.377991	43376000	P52479	Ubiquitin carboxyl-terminal hydrolase 10	Usp10
Decreased in HF	-0.141168	16862000000	P54071;D6RIL6;A0A0U1RP68;A0A0U1RPR1	Isocitrate dehydrogenase [NADP], mitochondrial	Idh2
Decreased in HF	-0.511625	6137200000	P56391;A0A140LIU3	Cytochrome c oxidase subunit 6B1	Cox6b1
Decreased in HF	-0.222451	39962000	P58064;A0A338P7H3	28S ribosomal protein S6, mitochondrial	Mrps6
Decreased in HF	-0.820677	281510000	P61027;Q3TYH2;Q8K386	Ras-related protein Rab-10	Rab10
Decreased in HF	-0.408748	1405300000	P61458;A0A1W2P7A4	Pterin-4-alpha-carbinolamine dehydratase	Pcbd1
Decreased in HF	-0.399184	167080000	P62077	Mitochondrial import inner membrane translocase subunit Tim8 B	Timm8b
Decreased in HF	-0.309765	211750000	Q8K1K2;P62196	26S protease regulatory subunit 8	Psmc5
Decreased in HF	-0.179545	1628000000	P62242	40S ribosomal protein S8	Rps8
Decreased in HF	-0.654943	92501000	Q642K5;P62862	40S ribosomal protein S30	Fau
Decreased in HF	-0.293202	380750000	P62918	60S ribosomal protein L8	Rpl8
Decreased in HF	-0.703974	183990000	P70195	Proteasome subunit beta type-7	Psmb7
Decreased in HF	-0.208868	1514700000	P70404	Isocitrate dehydrogenase [NAD] subunit gamma 1, mitochondrial	Idh3g
Decreased in HF	-0.262525	1120000000	P97351	40S ribosomal protein S3a	Rps3a
Decreased in HF	-0.344901	282830000	P97364	Selenide, water dikinase 2	Sephs2
Decreased in HF	-0.273887	1352700000	P97494	Glutamate--cysteine ligase catalytic subunit	Gclc
Decreased in HF	-0.806914	4654900000	P97816	Protein S100-G	S100g
Decreased in HF	-1.52684	1133700000	Q00898	Alpha-1-antitrypsin 1-5	Serpina1e
Decreased in HF	-0.569598	189350000	Q07456	Protein AMBP;Alpha-1-microglobulin;Inter-alpha-trypsin inhibitor light chain;Trypstatin	Ambp
Decreased in HF	-0.313876	3423800000	Q3TCD4;Q9WUR2;E9Q7A8;E9PYC6;E9Q858;E9PUY9;E9PYA9;E9PVM6	Enoyl-CoA delta isomerase 2, mitochondrial	Eci2
Decreased in HF	-0.329152	584640000	Q3TW96;A0A1B0GST7;A0A1B0GR64;A0A087WPT7;Q6P549	UDP-N-acetylhexosamine pyrophosphorylase-like protein 1	Uap1l1
Decreased in HF	-0.371838	235340000	Q3UEL5;Q8VC12	Urocanate hydratase	Uroc1
Decreased in HF	-0.703013	447360000	Q3UIU2;A2AP32	NADH dehydrogenase [ubiquinone] 1 beta subcomplex subunit 6	Ndufb6
Decreased in HF	-1.36847	2623900000	Q3UNX5	Acyl-coenzyme A synthetase ACSM3, mitochondrial	Acsm3
Decreased in HF	-1.37726	507540000	Q3UP75;H3BLE9	UDP-glucuronosyltransferase 3A1	Ugt3a1
Decreased in HF	-0.967453	62808000	Q3UPC7;A0A286YD44	Uncharacterized protein KIAA0825 homolog	N/A
Decreased in HF	-0.324865	391890000	Q3UPL0;S4R2A9;S4R192;S4R256;S4R1T5	Protein transport protein Sec31A	Sec31a
Decreased in HF	-0.37093	5576800000	Q3UXD9;Q99MZ7;D6RHN4;D6RIP0	Peroxisomal trans-2-enoyl-CoA reductase	Pecr
Decreased in HF	-0.420885	567580000	Q5XJY5	Coatomer subunit delta	Arcn1
Decreased in HF	-1.47427	518340000	Q60590;J3JRU4;Q63805	Alpha-1-acid glycoprotein 1	Orm1
Decreased in HF	-0.730433	264640000	Q60692	Proteasome subunit beta type-6	Psmb6
Decreased in HF	-0.477573	269670000	Q9D2V6;Q60825;A0A286YCG7	Sodium-dependent phosphate transport protein 2A	Slc34a1
Decreased in HF	-0.298326	500690000	Q60864	Stress-induced-phosphoprotein 1	Stip1
Decreased in HF	-0.320977	4450900000	Q60928;F6WUX1;D3Z4Q6;D3YVY4;D3Z266;D3YWW2;D3YWW4;D3YY79;F6V328;D3YYH6;D3YXV6	Gamma-glutamyltranspeptidase 1;Gamma-glutamyltranspeptidase 1 heavy chain;Gamma-glutamyltranspeptidase 1 light chain	Ggt1
Decreased in HF	-0.339323	59539000	Q60991	25-hydroxycholesterol 7-alpha-hydroxylase	Cyp7b1
Decreased in HF	-1.26712	2700800000	Q61646	Haptoglobin;Haptoglobin alpha chain;Haptoglobin beta chain	Hp
Decreased in HF	-0.706293	2440800000	Q61847	Meprin A subunit beta	Mep1b
Decreased in HF	-0.719948	1829400000	Q62425;A0A0N4SVQ1	Cytochrome c oxidase subunit NDUFA4	Ndufa4
Decreased in HF	-1.29652	4279600000	Q64433	10 kDa heat shock protein, mitochondrial	Hspe1
Decreased in HF	-0.760374	250330000	Q6P069	Sorcin	Sri
Decreased in HF	-0.537229	445470000	Q6P3A8	2-oxoisovalerate dehydrogenase subunit beta, mitochondrial	Bckdhb
Decreased in HF	-0.58971	1002000000	Q6ZWN5;F7CJS8;D3YWH9;Q9CXW7;D3Z673;D3YUV6	40S ribosomal protein S9	Rps9
Decreased in HF	-0.622946	173460000	Q6ZWV7;G3UWD7	60S ribosomal protein L35	Rpl35;Gm10269
Decreased in HF	-0.896092	475040000	Q71RI9;A0A0G2JGE1;D6RJ70	Kynurenine--oxoglutarate transaminase 3	Ccbl2
Decreased in HF	-0.331238	1196600000	Q78IK2	Up-regulated during skeletal muscle growth protein 5	Usmg5
Decreased in HF	-0.350385	1610100000	Q78JN3;E9PY42		Eci3
Decreased in HF	-0.211142	41108000	Q791T5	Mitochondrial carrier homolog 1	Mtch1
Decreased in HF	-0.301211	997970000	Q791V5;A2AFW6;Q9D050	Mitochondrial carrier homolog 2	Mtch2
Decreased in HF	-0.347091	24789000000	Q7TNG8	Probable D-lactate dehydrogenase, mitochondrial	Ldhd
Decreased in HF	-0.621595	52892000	Q7TNL9	Coiled-coil-helix-coiled-coil-helix domain-containing 10	Chchd10
Decreased in HF	-0.560693	2393500000	Q80XN0;D3Z2Y8	D-beta-hydroxybutyrate dehydrogenase, mitochondrial	Bdh1
Decreased in HF	-0.741824	59598000	Q8BG51;F7ASU3	Mitochondrial Rho GTPase 1	Rhot1
Decreased in HF	-0.567986	717130000	Q8BGA8;A0A140LHR8;Q6P8J0	Acyl-coenzyme A synthetase ACSM5, mitochondrial	Acsm5
Decreased in HF	-0.610645	46779000	Q8BGD8	Cytochrome c oxidase assembly factor 6 homolog	Coa6
Decreased in HF	-0.262222	69837000	Q8BH24	Transmembrane 9 superfamily member 4	Tm9sf4
Decreased in HF	-0.247251	2257900000	Q8BH59;V9GXX9	Calcium-binding mitochondrial carrier protein Aralar1	Slc25a12
Decreased in HF	-0.920637	224950000	Q8BKZ9;A2AWH7;A2AWH8	Pyruvate dehydrogenase protein X component, mitochondrial	Pdhx
Decreased in HF	-0.375448	876820000	Q8BLF1;Q8BYQ0;D6RGP7	Neutral cholesterol ester hydrolase 1	Nceh1
Decreased in HF	-1.1519	265440000	Q8BP67;F6RSK3	60S ribosomal protein L24	Rpl24
Decreased in HF	-0.311935	164400000	Q8BWY3	Eukaryotic peptide chain release factor subunit 1	Etf1
Decreased in HF	-0.21412	250320000	Q8C5H8;Z4YK42;A0A087WQI8	NAD kinase 2, mitochondrial	Nadk2
Decreased in HF	-0.427437	218850000	Q8C605;Q9WUA3;D3YUA3;F6YL81	ATP-dependent 6-phosphofructokinase;ATP-dependent 6-phosphofructokinase, platelet type	Pfkp
Decreased in HF	-0.708781	41993000	Q8CAK1	Putative transferase CAF17 homolog, mitochondrial	Iba57
Decreased in HF	-0.216559	3009400000	Q8CG76	Aflatoxin B1 aldehyde reductase member 2	Akr7a2
Decreased in HF	-1.00042	308000000	Q8CJ40	Rootletin	Crocc
Decreased in HF	-0.417522	318480000	Q8JZK9	Hydroxymethylglutaryl-CoA synthase, cytoplasmic	Hmgcs1
Decreased in HF	-0.335269	41068000	Q8JZQ2	AFG3-like protein 2	Afg3l2
Decreased in HF	-1.21682	64689000	Q8K215	LYR motif-containing protein 4	Lyrm4
Decreased in HF	-0.370941	872920000	Q8QZW3	Protein FAM151A	Fam151a
Decreased in HF	-0.209146	1906200000	Q8R1G2;A0A2I3BPJ4;E0CXH4;E0CXT6	Carboxymethylenebutenolidase homolog	Cmbl
Decreased in HF	-0.728109	33502000	Q8R317	Ubiquilin-1	Ubqln1
Decreased in HF	-0.427341	41419000	Q8R3G9	Tetraspanin-8	Tspan8
Decreased in HF	-1.11517	463810000	Q8R519	2-amino-3-carboxymuconate-6-semialdehyde decarboxylase	Acmsd
Decreased in HF	-0.327146	543340000	Q8VC69	Solute carrier family 22 member 6	Slc22a6
Decreased in HF	-0.311677	2279300000	Q8VDK1;D3Z3I3;D3YY53;D3Z2Y2	Nitrilase homolog 1	Nit1
Decreased in HF	-0.263558	265850000	Q8VDM4;A0A338P7H4;A0A338P6M5;A0A338P6S9	26S proteasome non-ATPase regulatory subunit 2	Psmd2
Decreased in HF	-0.893878	7622500000	Q8VEM8;G5E902	Phosphate carrier protein, mitochondrial	Slc25a3
Decreased in HF	-0.602028	948180000	Q91V61;Q3U4F0	Sideroflexin-3	Sfxn3
Decreased in HF	-0.382124	2782100000	Q91VA0;D3Z106;D3YV36	Acyl-coenzyme A synthetase ACSM1, mitochondrial	Acsm1
Decreased in HF	-0.272566	3283100000	Q91WG0;Q6PDB7;E9PV38;Q149K3;Q08ED5;Q8QZR3;Q8BK48;A0A1D5RLQ1;F6Z9B9;Q6AW46	Acylcarnitine hydrolase	Ces2c
Decreased in HF	-0.459159	985050000	Q91WK5	Glycine cleavage system H protein, mitochondrial	Gcsh
Decreased in HF	-1.36833	836140000	Q91WT7	3-alpha-hydroxysteroid dehydrogenase type 1	Akr1c14
Decreased in HF	-0.189261	2444000000	Q91WV7	Neutral and basic amino acid transport protein rBAT	Slc3a1
Decreased in HF	-0.41503	6222100000	Q91X72;A0A1B0GS57	Hemopexin	Hpx
Decreased in HF	-0.182606	229850000	Q91X91	Nicotinate-nucleotide pyrophosphorylase [carboxylating]	Qprt
Decreased in HF	-1.19179	70195000	Q91XF0	Pyridoxine-5-phosphate oxidase	Pnpo
Decreased in HF	-0.302096	278430000	Q924B0;Q80ZJ2;O55023;A0A0A6YW07;D3Z703	Inositol monophosphatase 1	Impa1
Decreased in HF	-0.381195	107040000	Z4YKT6;Q99J47	Dehydrogenase/reductase SDR family member 7B	Dhrs7b
Decreased in HF	-0.473964	55345000	Q99J56	Derlin-1	Derl1
Decreased in HF	-0.967074	436950000	Q99J99;A0A2R8VHT1;A0A2R8VHE5	3-mercaptopyruvate sulfurtransferase	Mpst
Decreased in HF	-0.604377	3515100000	Q99K67;F6VMP2	Alpha-aminoadipic semialdehyde synthase, mitochondrial;Lysine ketoglutarate reductase;Saccharopine dehydrogenase	Aass
Decreased in HF	-0.405439	4811100000	Q99KR3	Beta-lactamase-like protein 2	Lactb2
Decreased in HF	-1.18336	181980000	Q99LB6	Methionine adenosyltransferase 2 subunit beta	Mat2b
Decreased in HF	-0.624613	20002000	Q99N23	Carbonic anhydrase 15	Ca15
Decreased in HF	-0.68711	67294000	Q99P72	Reticulon-4	Rtn4
Decreased in HF	-1.17604	188890000	Q9CPX8	Cytochrome b-c1 complex subunit 10	Uqcr11
Decreased in HF	-0.985401	482140000	Q9CQ54;A0A0U1RPJ5	NADH dehydrogenase [ubiquinone] 1 subunit C2	Ndufc2
Decreased in HF	-0.235845	549830000	Q9CQE8	UPF0568 protein C14orf166 homolog	N/A
Decreased in HF	-0.395387	886990000	Q9CQZ5;A0A2R8W6V1;A0A2R8VI90	NADH dehydrogenase [ubiquinone] 1 alpha subcomplex subunit 6	Ndufa6
Decreased in HF	-0.499362	155380000	Q9CR16	Peptidyl-prolyl cis-trans isomerase D	Ppid
Decreased in HF	-0.168259	1988600000	Q9CR62;Q5SX46;Q5SX48	Mitochondrial 2-oxoglutarate/malate carrier protein	Slc25a11
Decreased in HF	-0.27212	211640000	Q9CXT8	Mitochondrial-processing peptidase subunit beta	Pmpcb
Decreased in HF	-0.25296	97019000	Q9CXW3;A0A0A6YY29	Calcyclin-binding protein	Cacybp
Decreased in HF	-0.185074	738640000	Q9CZM2;B8JKK2	60S ribosomal protein L15	Rpl15
Decreased in HF	-0.451054	4030600000	Q9CZU6;Q80X68	Citrate synthase, mitochondrial;Citrate synthase	Cs;Csl
Decreased in HF	-1.05116	70856000	Q9CZW5	Mitochondrial import receptor subunit TOM70	Tomm70a
Decreased in HF	-0.829345	90845000	Q9D1R9;A0A0G2JGY8;A0A0G2JEY6	60S ribosomal protein L34	Rpl34
Decreased in HF	-0.688586	175560000	Q9D2R0	Acetoacetyl-CoA synthetase	Aacs
Decreased in HF	-0.236826	194920000	Q9D5T0	ATPase family AAA domain-containing protein 1	Atad1
Decreased in HF	-1.07716	100820000	Q9D687;D6RJ80	Sodium-dependent neutral amino acid transporter B(0)AT1	Slc6a19
Decreased in HF	-0.440958	198250000	Q9D7X8;A0A0N4SVX8;A0A0N4SWE8	Gamma-glutamylcyclotransferase	Ggct
Decreased in HF	-0.372583	3844400000	Q9D826	Peroxisomal sarcosine oxidase	Pipox
Decreased in HF	-0.230924	1623800000	Q9D8N0	Elongation factor 1-gamma	Eef1g
Decreased in HF	-0.805993	24683000000	Q9DBM2	Peroxisomal bifunctional enzyme;Enoyl-CoA hydratase/3,2-trans-enoyl-CoA isomerase;3-hydroxyacyl-CoA dehydrogenase	Ehhadh
Decreased in HF	-0.303588	1701200000	Q9DBX3	Sushi domain-containing protein 2	Susd2
Decreased in HF	-0.571279	9891600000	Q9DC50	Peroxisomal carnitine O-octanoyltransferase	Crot
Decreased in HF	-0.6967	100470000	Q9DCH4	Eukaryotic translation initiation factor 3 subunit F	Eif3f
Decreased in HF	-0.366153	318190000	Q9DCJ9	N-acetylneuraminate lyase	Npl
Decreased in HF	-0.262432	5601200000	Q9DCT2	NADH dehydrogenase [ubiquinone] iron-sulfur protein 3, mitochondrial	Ndufs3
Decreased in HF	-0.706472	9354100000	Q9DCY0;D3Z1F5;D3Z4V9	Glycine N-acyltransferase-like protein Keg1	Keg1
Decreased in HF	-0.202087	893680000	Q9DCZ4	Apolipoprotein O	Apoo
Decreased in HF	-0.337551	222770000	Q9EP69;A0A1L1SR59	Phosphatidylinositide phosphatase SAC1	Sacm1l
Decreased in HF	-0.483009	28248000	Q9EPL8;Q7TMY7	Importin-7;Importin-8	Ipo7;Ipo8
Decreased in HF	-0.45985	3047900000	Q9EPL9;Q3TAW3;E9Q296;Q8C178;D3Z2N6;A0A0J9YVH1	Peroxisomal acyl-coenzyme A oxidase 3;Acyl-coenzyme A oxidase	Acox3
Decreased in HF	-0.69679	714730000	Q9ERS2	NADH dehydrogenase [ubiquinone] 1 alpha subcomplex subunit 13	Ndufa13
Decreased in HF	-0.688397	516350000	Q9ESG4	Collectrin	Tmem27
Decreased in HF	-0.492077	55520000	Q9ET01;Q3UEJ6	Glycogen phosphorylase, liver form;Alpha-1,4 glucan phosphorylase	Pygl
Decreased in HF	-0.369206	1212000000	Q9JHW2;A0A338P6G0;A0A338P7A1;A0A338P6Z4	Omega-amidase NIT2	Nit2
Decreased in HF	-0.394315	37358000	Q9JJW0;A2AKD6	Peroxisomal membrane protein 4	Pxmp4
Decreased in HF	-0.257769	1327600000	Q9JMH6;A0A1W2P6U1	Thioredoxin reductase 1, cytoplasmic	Txnrd1
Decreased in HF	-0.532368	331730000	Q9QUM9;E0CXB1;E0CYT2	Proteasome subunit alpha type-6	Psma6
Decreased in HF	-0.285053	95613000	Q9QUR6	Prolyl endopeptidase	Prep
Decreased in HF	-0.526743	115520000	Q9QXA1	Cysteine and histidine-rich protein 1	Cyhr1
Decreased in HF	-1.13898	1175500000	Q9QXD1;E9Q5T5	Peroxisomal acyl-coenzyme A oxidase 2	Acox2
Decreased in HF	-0.634503	374550000	Q9QXN5	Inositol oxygenase	Miox
Decreased in HF	-0.10113	656960000	Q9QZE5;Q9QXK3	Coatomer subunit gamma-1	Copg1
Decreased in HF	-0.393287	784290000	Q9R0X4;Q32MW3	Acyl-coenzyme A thioesterase 9, mitochondrial;Acyl-coenzyme A thioesterase 10, mitochondrial	Acot9;Acot10
Decreased in HF	-0.690579	644030000	Q9R1P0;E9Q0X0;E9PW69	Proteasome subunit alpha type-4;Proteasome subunit alpha type	Psma4
Decreased in HF	-0.60089	209740000	Q9R1P1;D3YUM8	Proteasome subunit beta type-3;Proteasome subunit beta type	Psmb3;Gm4950
Decreased in HF	-1.83398	255620000	Q9R1P3	Proteasome subunit beta type-2	Psmb2
Decreased in HF	-0.551556	745240000	Q9WU79;A0A0R4J1T9;A0A338P738;F6PYI8;F6YFQ5;E9PUR5	Proline dehydrogenase 1, mitochondrial	Prodh
Decreased in HF	-0.288872	115230000	Q9WU84	Copper chaperone for superoxide dismutase	Ccs
Decreased in HF	-0.211852	240930000	Q9WUA2;A0A087WS80;A0A087WPV4;A0A087WQ15	Phenylalanine--tRNA ligase beta subunit	Farsb
Decreased in HF	-0.264397	2716900000	Q9WUM5;A0A0N4SVU4	Succinyl-CoA ligase [ADP/GDP-forming] subunit alpha, mitochondrial	Suclg1
Decreased in HF	-0.339764	86336000	Q9WV85	Nucleoside diphosphate kinase 3	Nme3
Decreased in HF	-0.299419	234600000	Q9WV98;A0A1Y7VL11;A0A1Y7VIZ6	Mitochondrial import inner membrane translocase subunit Tim9	Timm9
Decreased in HF	-0.359818	212480000	Q9WVJ2;E9Q5I9;F6ZQQ3;E9Q0U1;F6PXS6;E9PY93	26S proteasome non-ATPase regulatory subunit 13	Psmd13
Decreased in HF	-0.805155	6002000000	Q9WVM8;Q3UNS8	Kynurenine/alpha-aminoadipate aminotransferase, mitochondrial	Aadat
Decreased in HF	-0.382746	76045000	Q9Z1A1;B8JJG9;B8JJG7;B8JJG8;F6QJV5	Trafficking From ER To Golgi Regulator	Tfg
Decreased in HF	-0.440226	220780000	Q9Z1J3;F7CZD1;F6TXD3;A6QRH3	Cysteine desulfurase, mitochondrial	Nfs1
Decreased in HF	-0.255775	197130000	Q9Z1Z0	General vesicular transport factor p115	Uso1
Decreased in HF	-0.69274	307310000	Q9Z2U0;A0A338P7D7;Q9CWH6	Proteasome subunit alpha type-7;Proteasome subunit alpha type-7-like	Psma7;Psma8
Exclusively CTR		323970000	A0A075B6A3;A0A0A6YXW6;P01878	Ig alpha chain C region	Igha
Exclusively CTR		26322000	A0A0A6YX70;A0A0A6YWH7;P32261	Antithrombin-III	Serpinc1
Exclusively CTR		906110000	A0A0G2JDK7;E9PVZ3	Coiled-Coil Domain-Containing Protein 144B	Ccdc144b
Exclusively CTR		18965000	A0A0G2JFT8;Q9D394	Protein RUFY3	Rufy3
Exclusively CTR		112440000	A0A0G2JGP4;Q9D091;Q61411;P08556;A0A0G2JGM2;C0H5X4;A0A0G2JE25;P32883	GTPase HRas;GTPase HRas, N-terminally processed;GTPase NRas;GTPase KRas;GTPase KRas, N-terminally processed	Nras;Hras;Kras
Exclusively CTR		24890000	A0A0J9YU02;Q9D7N3	28S ribosomal protein S9, mitochondrial	Mrps9
Exclusively CTR		40273000	A0A0N4SVS6	Cellular nucleic acid-binding protein	Cnbp
Exclusively CTR		12624000	A0A0N4SW94;O35682	Myeloid-associated differentiation marker	Myadm
Exclusively CTR		125240000	A0A0R4J1N9;P40630;D3Z0F3	Transcription factor A, mitochondrial	Tfam
Exclusively CTR		237200000	A0A1B0GQV5;P05367	Serum amyloid A-2 protein;Amyloid protein A	Saa2
Exclusively CTR		40514000	A0A1B0GRV7	Predicted gene, 17949	Gm17949
Exclusively CTR		67895000	A0A1B0GTA0;D3YWS7;F6SJM7;Q8R2K1	Fucose mutarotase	Fuom
Exclusively CTR		83601000	A0A1L1SR69;A0A1L1ST61;A0A1L1SV00;Q8R472;Q9JLR9	HIG1 domain family member 1A, mitochondrial	Higd1a
Exclusively CTR		10962000	A0A2I3BR03;A0A2I3BPT1;A0A2I3BQZ9;Q3TWF3;P12023	Amyloid beta A4 protein;N-APP;Soluble APP-alpha;Soluble APP-beta;C99;Beta-amyloid protein 42;Beta-amyloid protein 40;C83;P3(42);P3(40); C80;Gamma-secretase C-terminal fragment 59;Gamma-secretase C-terminal fragment 57; Gamma-secretase C-terminal fragment 50;C31	App
Exclusively CTR		16260000	A2AAN2;Q8BMA6	Signal recognition particle subunit SRP68	Srp68
Exclusively CTR		34090000	A2AQY8;Q8BTY1;A2AQY9	Kynurenine--oxoglutarate transaminase 1	Ccbl1
Exclusively CTR		33639000	B1AT82;Q9D0M1;B1AT84;B1AT83	Phosphoribosyl pyrophosphate synthase-associated protein 1	Prpsap1
Exclusively CTR		150870000	B1AY10	Transcriptional repressor NF-X1	Nfx1
Exclusively CTR		36352000	D3Z160;D3YXP5;P48787	Troponin I, cardiac muscle	Tnni3
Exclusively CTR		34568000	H3BKQ5;E0CZ04;E0CX39;Q923B0	Gamma-glutamylaminecyclotransferase	Ggact
Exclusively CTR		150890000	E9Q557;E9PZW0	Desmoplakin	Dsp
Exclusively CTR		32810000	F8WH23;E9Q5D9;Q61581	Insulin-like growth factor-binding protein 7	Igfbp7
Exclusively CTR		95393000	E9QB02;Q68FL6	Methionine--tRNA ligase, cytoplasmic	Mars
Exclusively CTR		52194000	G3UW70;Q9D1L9	Ragulator complex protein LAMTOR5	Lamtor5
Exclusively CTR		365020000	G3UYV7;P62858	40S ribosomal protein S28	Rps28
Exclusively CTR		89782000	O35685	Nuclear migration protein nudC	Nudc
Exclusively CTR		32486000	O55135;A6PWZ2	Eukaryotic translation initiation factor 6	Eif6
Exclusively CTR		16988000	O88967	ATP-dependent zinc metalloprotease YME1L1	Yme1l1
Exclusively CTR		41601000	P08074	Carbonyl reductase [NADPH] 2	Cbr2
Exclusively CTR		73123000	P11672;A0A0A6YW77	Neutrophil gelatinase-associated lipocalin	Lcn2
Exclusively CTR		52912000	P12246	Serum amyloid P-component	Apcs
Exclusively CTR		58907000	P19123;E9Q8P0	Troponin C, slow skeletal and cardiac muscles	Tnnc1
Exclusively CTR		35624000	P27046	Alpha-mannosidase 2	Man2a1
Exclusively CTR		20017000	P35235	Tyrosine-protein phosphatase non-receptor type 11	Ptpn11
Exclusively CTR		94180000	P35802	Neuronal membrane glycoprotein M6-a	Gpm6a
Exclusively CTR		31115000	P46467	Vacuolar protein sorting-associated protein 4B	Vps4b
Exclusively CTR		37671000	Q8BVV6;P59325;A0A1Y7VKT5;A0A1Y7VNP4;A0A1Y7VJG2	Eukaryotic translation initiation factor 5	Eif5
Exclusively CTR		169230000	P62315	Small nuclear ribonucleoprotein Sm D1	Snrpd1
Exclusively CTR		38103000	Q3U7R1	Extended synaptotagmin-1	Esyt1
Exclusively CTR		26354000	Q62095;Q3V086;Q61496	ATP-dependent RNA helicase DDX3Y	Ddx3y
Exclusively CTR		158450000	Q9D8L3;Q62186	Translocon-associated protein subunit delta	Ssr4
Exclusively CTR		30502000	Q8BUU7;Q68FH4;B7ZCT5;B7ZCT4;B7ZCT3	N-acetylgalactosamine kinase	Galk2
Exclusively CTR		180390000	Q6P8J7	Creatine kinase S-type, mitochondrial	Ckmt2
Exclusively CTR		61318000	Q6XPS7	L-threonine aldolase	Tha1
Exclusively CTR		52182000	Q80TC6	Zinc finger SWIM domain-containing protein 5	Zswim5
Exclusively CTR		40564000	Q80TM9;F6ZL69	Nischarin	Nisch
Exclusively CTR		23629000	Q8BFR4	N-acetylglucosamine-6-sulfatase	Gns
Exclusively CTR		87424000	Q8BGS1;A0A087WP93	Band 4.1-like protein 5	Epb41l5
Exclusively CTR		30613000	Q8BH69	Selenide, water dikinase 1	Sephs1
Exclusively CTR		28647000	Q8BRF7;A0A1W2P6R7	Sec1 family domain-containing protein 1	Scfd1
Exclusively CTR		147660000	Q8CAY6;A0A3B2WAL8;G3XA25	Acetyl-CoA acetyltransferase, cytosolic	Acat2
Exclusively CTR		46916000	Q8K0Z7	Translational activator of cytochrome c oxidase 1	Taco1
Exclusively CTR		34421000	Q8VDM6	Heterogeneous nuclear ribonucleoprotein U-like protein 1	Hnrnpul1
Exclusively CTR		28052000	Q91WM2	Cat eye syndrome critical region protein 5 homolog	Cecr5
Exclusively CTR		47135000	Q91ZE0	Trimethyllysine dioxygenase, mitochondrial	Tmlhe
Exclusively CTR		124220000	Q921G9;Q9QXY1	Tight junction protein ZO-3	Tjp3
Exclusively CTR		114790000	Q99JX4;A2A702	Eukaryotic translation initiation factor 3 subunit M	Eif3m
Exclusively CTR		425820000	Q99MS3;D3Z6M3;D3YXY8;E9Q4P9;D6RHR1	Mpv17-like protein	Mpv17l
Exclusively CTR		24775000	Q9CRB4	RIKEN cDNA 1700029F12 gene	1700029F12Rik
Exclusively CTR		29191000	Q9D8Y1;D6RG44	Transmembrane protein 126A	Tmem126a
Exclusively CTR		80039000	Q9JHU9	Inositol-3-phosphate synthase 1	Isyna1
Exclusively CTR		24724000	Q9JI48	Placenta-specific gene 8 protein	Plac8
Exclusively CTR		19355000	Q9QXW9	Large neutral amino acids transporter small subunit 2	Slc7a8
Exclusively CTR		107800000	Q9QYA2	Mitochondrial import receptor subunit TOM40 homolog	Tomm40
Exclusively CTR		74649000	Q9QZ08;Q9D997;D3YXG2	N-acetyl-D-glucosamine kinase	Nagk
Exclusively CTR		22652000	Q9QZS5	Serine/threonine-protein kinase Sgk2	Sgk2
Exclusively CTR		76792000	Q9WUL7	ADP-ribosylation factor-like protein 3	Arl3
Exclusively CTR		42075000	Q9Z211	Peroxisomal membrane protein 11A	Pex11a
List of the proteins decreased in HF vs. CTR group. Proteins were considered decreased in the comparison if they showed significant t-test difference (Student's T-test, p < 0.05) or are expressed exclusively in CTR.
HF: high fat diet group; CTR: normal fat diet group; N/A: not available.
