# Supplementary material for: A Wide-Proteome Analysis to Identify Molecular Pathways Involved in Kidney Response to High-Fat Diet in Mice
Source: Int J Mol Sci. 2022 Mar 30;23(7):3809. doi: 10.3390/ijms23073809 (PMC8999052; doi:10.3390/ijms23073809)
Supplement: Supplementary file 1 [file ijms-23-03809-s001.zip › SUPPLEMENTARY FILES/S4_Bioinformatic analysis performed by Cluego of the proteins increased and decreased in the comparisons HF vs. CTR group.xlsx]

## Sheet: Foglio1
INCREASED
Term	% Associated Genes	Nr. Genes	Associated Genes Found
PPAR signaling pathway	16.8539	15	[Acsl1, Apoa2, Cd36, Cpt1a, Cpt2, Cyp4a12a, Cyp4a14, Dbi, Fabp4, Gk, Hmgcs2, Pck1, Plin1, Slc27a2, Ucp1]
RHOH GTPase cycle	25	8	[Arhgdia, Arhgdib, Cav1, Nsfl1c, Pak2, Rab7, Tuba1b, Vcp]
Signaling by Rho GTPases	10.7858	70	[Actb, Actc1, Actg1, Actn1, Actr3, Ankfy1, Arhgap1, Arhgdia, Arhgdib, Arhgef7, Arpc1a, Arpc2, Arpc5, Baiap2, Calm1, Cav1, Cavin1, Cdc37, Cdh1, Cltc, Ctnna1, Ctnnb1, Dync1h1, Fermt2, Flna, Flot2, H2ac20, H2az2, H3c1, H3c2, H3f3a, H4bc24, H4c1, Hnrnpc, Iqgap1, Iqgap2, Itgb1, Klc4, Lbr, Lmnb1, Msi2, Myh9, Myl12b, Myl6, Myl9, Nsfl1c, Pak2, Ppp1r12a, Ppp2ca, Rab7, Rhog, Sptbn1, Tax1bp3, Tpm3, Tpm4, Tr…
RHO GTPases activate IQGAPs	40	12	[Actb, Actg1, Calm1, Cdh1, Ctnna1, Ctnnb1, Iqgap1, Iqgap2, Tuba1b, Tuba4a, Tuba8, Tubb4b]
RHO GTPase Effectors	13.5922	42	[Actb, Actg1, Actr3, Arpc1a, Arpc2, Arpc5, Baiap2, Calm1, Cdh1, Ctnna1, Ctnnb1, Dync1h1, Flna, H2ac20, H2az2, H3c1, H3c2, H3f3a, H4bc24, H4c1, Iqgap1, Iqgap2, Klc4, Myh9, Myl12b, Myl6, Myl9, Pak2, Ppp1r12a, Ppp2ca, Rhog, Tax1bp3, Tuba1b, Tuba4a, Tuba8, Tubb4b, Xpo1, Ywhab, Ywhae, Ywhag, Ywhaq, Ywhaz]
RHO GTPases activate PKNs	14.4444	13	[H2ac20, H2az2, H3c1, H3c2, H3f3a, H4bc24, H4c1, Ppp1r12a, Ywhab, Ywhae, Ywhag, Ywhaq, Ywhaz]
Chk1/Chk2(Cds1) mediated inactivation of Cyclin B:Cdk1 complex	41.6667	5	[Ywhab, Ywhae, Ywhag, Ywhaq, Ywhaz]
Neurotransmitter clearance	62.5	5	[Aldh2, Comt, Maoa, Slc22a1, Slc22a2]
MAP2K and MAPK activation	20.5128	8	[Actb, Actg1, Fn1, Iqgap1, Lamtor3, Pebp1, Tln1, Ywhab]
response to calcium ion	10.1796	17	[Add1, Anxa11, Anxa7, Asph, Calm1, Cav1, Clic4, Cpne3, Crip2, Dpep1, Fus, Gdi1, Hnrnpd, Iqgap1, Lgmn, Pebp1, Ppif]
cellular detoxification	10.3175	13	[Adh5, Akr1a1, Aldh2, Apoe, Cd36, Dhfr, Gstp1, Hbb-b1, Mgst1, Nqo1, Park7, Prdx6, Txndc17]
cellular responses to stress	7.93651	40	[Actr1a, Alb, Atp6v1a, Atp6v1g1, Atp6v1h, Camk2d, Cul1, Cycs, Dnaja2, Dync1h1, Eef1a1, Elob, Ero1l, Gstp1, H1f0, H2ac20, H2az2, H3c1, H3c2, H3f3a, H4bc24, H4c1, Hspa12a, Hspa9, Lamtor3, Lmnb1, Nudt2, Prdx6, Psmc6, Psmd4, Rheb, Rraga, St13, Tuba1b, Tuba4a, Tuba8, Tubb4b, Vcp, Xpo1, Ywhae]
glutathione metabolic process	15.2778	11	[Clic1, Cth, Dpep1, Ethe1, Glo1, Gstp1, Gstt3, Gstz1, Mgst1, Oplah, Park7]
regulation of cell shape	12.1951	20	[Aldoa, Anxa1, Anxa7, Arhgdia, Baiap2, Coro1a, Epb41, Fermt2, Fn1, Hexb, Myh9, Myl12a, Myl12b, Pakap, Palm, Pxn, Rhog, Spta1, Tpm1, Vil1]
smooth Muscle Contraction	35.7143	10	[Calm1, Myl12b, Myl6, Myl9, Pak2, Pxn, Tln1, Tpm1, Tpm3, Tpm4]
immune System	5.8296	91	[Actb, Actg1, Actr1a, Actr1b, Actr3, Adam10, Aldoa, Ano6, Anxa2, Ap1s1, Ap2a2, Arf1, Arih1, Arpc1a, Arpc2, Arpc5, Atp6v1a, Atp6v1g1, Atp6v1h, B2m, Baiap2, Blmh, C4b, Cab39, Calm1, Camk2d, Cd36, Cda, Cltc, Cotl1, Cpne3, Ctnnb1, Ctsb, Ctsd, Ctsl, Cul1, Ddost, Dgat1, Dhx9, Dync1h1, Eea1, Eef1a1, Elob, Flnb, Gaa, Gm2a, Gsn, Gstp1, H2-K1, H3c1, H3c2, Hexb, Iqgap1, Iqgap2, Itgb1, Klc4, Lamtor3, Lgmn, L…
hemostasis	7.10059	36	[A2m, Actg1, Actn1, Actn4, Alb, Aldoa, Anxa2, Atp2b1, Bsg, Calm1, Cav1, Cd36, Ehd3, Flna, Fn1, Gnai2, Gnb2, H3c1, H3c2, H3f3a, Hrg, Itga6, Itgb1, Klc4, Ppp2ca, Prcp, Rab5a, Rhog, Slc8a1, Tagln2, Tln1, Tuba1b, Tuba4a, Tuba8, Tubb4b, Ywhaz]
cytoskeleton organization	6.03153	88	[Actb, Actc1, Actg1, Actn1, Actn4, Actr3, Add1, Anxa1, Arf1, Arhgdia, Arhgdib, Arhgef7, Arpc1a, Arpc2, Arpc5, Baiap2, Capza1, Cav1, Cd2ap, Cdh1, Chordc1, Chp1, Cltc, Coro1a, Coro1b, Cotl1, Ctnna1, Ctnna2, Ctnnb1, Dpysl2, Dpysl3, Dync1h1, Ehd3, Epb41, Fermt2, Flna, Flnb, Gapdh, Gas2l3, Gsn, Hnrnpu, Hrg, Iqgap1, Iqgap2, Itgb1, Lima1, Llgl2, Macf1, Mapre2, Mtpn, Myh9, Myo18a, Myo1c, Myo6, Nsfl1c, Nu…
regulation of actin filament-based process	9.28074	40	[Abracl, Actg1, Actr3, Add1, Arf1, Arhgdia, Arhgdib, Arpc1a, Arpc2, Arpc5, Baiap2, Capza1, Cav1, Cd2ap, Coro1a, Coro1b, Cotl1, Ctnna2, Fermt2, Flna, Gsn, Hrg, Iqgap1, Iqgap2, Lima1, Mtpn, Myh9, Myo1c, Pak2, Pxn, Rhog, Spta1, Sptan1, Sptb, Sptbn1, Tjp1, Tpm1, Twf1, Vil1, Vill]
regulation of actin cytoskeleton reorganization	20	8	[Actr3, Arhgdia, Arhgdib, Arpc2, Baiap2, Cd2ap, Iqgap2, Tjp1]
protein localization to cell-cell junction	24	6	[Actb, Actg1, Actn4, Flna, Pak2, Tjp1]
protein localization to plasma membrane	8.06452	25	[Actb, Actr3, Anxa2, Bsg, Camk2d, Cdh1, Cltc, Ehd3, Ehd4, Flna, Flot2, Golph3, Itgb1, Macf1, Myl12a, Nsf, Palm, Rab7, Rhog, Slc9a3r2, Sptbn1, Stx7, Tmed2, Vamp2, Vil1]
cell-substrate junction organization	11.6505	12	[Actg1, Actn1, Fermt2, Fn1, Hrg, Iqgap1, Macf1, Mapre2, Plec, Ptprk, Pxn, Tln1]
tight junction	12.5749	21	[Actb, Actg1, Actn1, Actn4, Actr3, Arpc1a, Arpc2, Arpc5, Hspa4, Itgb1, Llgl2, Myh9, Myl12a, Myl12b, Myl6, Myl9, Ppp2ca, Tjp1, Tuba1b, Tuba4a, Tuba8]
ankyrin binding	25	6	[Cdh1, Cltc, Plec, Slc8a1, Sptb, Sptbn1]
cell-extracellular matrix interactions	41.1765	7	[Actb, Actg1, Actn1, Fermt2, Flna, Itgb1, Pxn]
export from cell	4.93454	49	[Ano6, Anxa1, Apoe, Arf1, Arfgef2, Arhgef7, Atp1a4, Atp2b1, Atp5j, Bsg, C2cd2l, Calm1, Cavin1, Cd2ap, Coro1a, Cpt1a, Dgat1, Dnm1l, Dpysl2, Glrx, Glud1, Gnai2, Golph3, Hadh, Jagn1, Llgl2, Ly6e, Myh9, Myo18a, Myo6, Nsf, Park7, Ppt1, Preb, Rab11fip3, Rab5a, Rab7, Rala, Ralb, Slc22a2, Slc4a4, Slc8a1, Snap29, Sncg, Snx4, Vamp2, Ykt6, Ywhae, Ywhaz]
endocytosis	8.79121	24	[Actr3, Ap2a2, Arf1, Arfgef2, Arpc1a, Arpc2, Arpc5, Capza1, Cav1, Clta, Cltc, Eea1, Ehd3, Ehd4, H2-K1, Rab11fip3, Rab5a, Rab5c, Rab7, Snx12, Snx3, Snx4, Snx5, Vps29]
endosomal transport	8.8983	21	[Ankfy1, Ap1s1, Ap3b1, Ap3d1, Arhgap1, Cltc, Dnm1l, Ehd3, Ehd4, Rab11fip3, Rab17, Rab7, Snx12, Snx3, Snx4, Snx5, Stx12, Tmcc3, Vcp, Vps29, Ykt6]
vesicle-mediated transport between endosomal compartments	18.1818	8	[Coro1a, Dnajc13, Flna, Ighm, Rab5a, Rab7, Snx12, Snx3]
vesicle organization	8.19113	24	[Ankfy1, Anxa1, Anxa2, Ap3b1, Ap3d1, Arf1, Arfgef2, Cd2ap, Chp1, Coro1a, Dnajc13, Eea1, Golph3, Myo18a, Preb, Rab5a, Rab5c, Rab7, Snap29, Snx3, Stx12, Stx7, Tmcc3, Vamp2]
Golgi vesicle transport	7.47331	21	[Ankfy1, Ap3d1, Arf1, Arfgef2, Bnip1, Cope, Ehd3, Ergic1, Golph3, Macf1, Myo18a, Nsf, Preb, Snx12, Snx3, Sptbn1, Tmed2, Vamp2, Vcp, Vps29, Ykt6]
vesicle-mediated transport to the plasma membrane	11.0345	16	[Arfgef2, Arhgap1, Ehd3, Ehd4, Golph3, Macf1, Nsf, Rab11fip3, Rab17, Rab7, Snx12, Snx3, Snx4, Sptbn1, Vamp2, Vps29]
organelle membrane fusion	10.5263	12	[Ankfy1, Anxa1, Anxa2, Bnip1, Chp1, Coro1a, Eea1, Rab7, Snap29, Stx12, Stx7, Vamp2]
aggrephagy	18.9189	7	[Dync1h1, Park7, Tuba1b, Tuba4a, Tuba8, Tubb4b, Vim]
lysosome	11.4504	15	[Ap1s1, Ap3b1, Ap3d1, Atp6v1h, Clta, Cltc, Ctsb, Ctsd, Ctsl, Gaa, Gm2a, Hexb, Lgmn, Napsa, Ppt1]
phagosome	12.0879	22	[Actb, Actg1, Atp6v1a, Atp6v1g1, Atp6v1h, Cd36, Coro1a, Ctsl, Dync1h1, Eea1, H2-K1, Itgb1, Rab5a, Rab5c, Rab7, Stx12, Stx7, Tuba1b, Tuba4a, Tuba8, Tubb4b, Tubb5]
pinocytosis	26.087	6	[Actn4, Ankfy1, Cav1, Ehd4, Ppt1, Snx5]
membrane raft organization	25	6	[Anxa2, Cav1, Flot2, Gsn, Naxe, Ppt1]
Metabolism of amino acids and derivatives	8.87097	22	[Aldh6a1, Aldh7a1, Bckdk, Cth, Ethe1, Folh1, Gcdh, Glud1, Gpt, Gstz1, Hibadh, Hykk, Mri1, Nqo1, Prodh2, Psmc6, Psmd4, Sardh, Slc25a10, Sqor, Srr, Suox]
Degradation of cysteine and homocysteine	41.6667	5	[Cth, Ethe1, Slc25a10, Sqor, Suox]
Sulfur amino acid metabolism	25	6	[Cth, Ethe1, Mri1, Slc25a10, Sqor, Suox]
valine metabolic process	50	4	[Aldh6a1, Bckdk, Hibadh, Ilvbl]
Glycolysis / Gluconeogenesis	20.8955	14	[Acss2, Adh5, Akr1a1, Aldh2, Aldh7a1, Aldoa, Aldob, Eno1, Fbp1, Galm, Gapdh, Pck1, Pgk1, Pklr]
Ethanol oxidation	44.4444	4	[Acss2, Adh5, Aldh1a1, Aldh2]
Citrate cycle (TCA cycle)	21.875	7	[Aco1, Aco2, Fh1, Pck1, Pcx, Sdha, Suclg2]
Oxidative phosphorylation	10.5263	14	[Atp5b, Atp5j, Atp5l, Atp6v1a, Atp6v1g1, Atp6v1h, Ndufb2, Ndufs2, Ndufv1, Ndufv2, Ppa2, Sdha, Uqcrc2, Uqcrfs1]
Fructose catabolism	100	5	[Aldh1a1, Aldob, Glyctk, Khk, Tkfc]
Activation of BAD and translocation to mitochondria	41.6667	5	[Ywhab, Ywhae, Ywhag, Ywhaq, Ywhaz]
regulation of plasma lipoprotein particle levels	14.7059	10	[Anxa2, Apoa2, Apoe, Arf1, Cd36, Ces1d, Crip2, Dgat1, Hnrnpk, Khsrp]
lipid localization	6.09244	29	[Acsl1, Ano6, Anxa1, Anxa2, Apoa2, Apoe, Atp5j, C2cd2l, Cav1, Cd36, Cds2, Ces1d, Cpt1a, Crip2, Dbi, Dgat1, Enpp1, Fabp4, Gm2a, Hexb, Lima1, Naxe, Pctp, Pitpna, Plin3, Pon1, Slc27a2, Stx12, Tmem30a]
plasma lipoprotein particle clearance	18.4211	7	[Anxa2, Apoa2, Apoe, Cd36, Crip2, Hnrnpk, Khsrp]
lipid storage	11.4286	12	[Apoe, Cav1, Cd36, Cds2, Ces1d, Cpt1a, Crip2, Dgat1, Enpp1, Gm2a, Hexb, Plin3]
lipoprotein particle receptor binding	20.5882	7	[Anxa2, Apoa2, Apoe, Cltc, Crip2, Mesd, Slc9a3r2]
lipid modification	7.56014	22	[Acaa2, Acads, Acadvl, Adh5, Apoa2, Apoe, Cd36, Cpt1a, Cpt2, Dbi, Dgat1, Ech1, Echdc2, Eci1, Ephx2, Etfa, Etfb, Etfdh, Gcdh, Hadh, Ilvbl, Slc27a2]
arachidonic acid metabolism	15	9	[Cbr1, Cyp4a12a, Cyp4a14, Cyp4b1, Dpep1, Ephx2, Faah, Lta4h, Pon1]
metabolism of lipids	6.59898	39	[Abhd3, Acaa2, Acads, Acadvl, Acot11, Acot2, Acsl1, Alb, Arf1, Cbr1, Cds2, Cpne3, Cpt1a, Cpt2, Cyp2d22, Cyp4a12a, Cyp4a14, Cyp4b1, Dbi, Dgat1, Dpep1, Eci1, Ephx2, Faah, Fabp4, Far1, Fdxr, Gk, Gm2a, Hadh, Hexb, Hmgcs2, Lbr, Lta4h, Pccb, Pon1, Ppt1, Rab5a, Slc27a2]
mitochondrial Fatty Acid Beta-Oxidation	25	9	[Acaa2, Acads, Acadvl, Acot11, Acot2, Dbi, Eci1, Hadh, Pccb]
fatty acid metabolism	13.5294	23	[Acaa2, Acads, Acadvl, Acot11, Acot2, Acsl1, Cbr1, Cpt1a, Cpt2, Cyp4a12a, Cyp4a14, Cyp4b1, Dbi, Dpep1, Eci1, Ephx2, Faah, Hadh, Lta4h, Pccb, Pon1, Ppt1, Slc27a2]
fatty acid beta-oxidation	18.5185	15	[Acaa2, Acads, Acadvl, Cpt1a, Cpt2, Dbi, Ech1, Echdc2, Eci1, Etfa, Etfb, Etfdh, Gcdh, Hadh, Slc27a2]
fatty acid beta-oxidation using acyl-CoA dehydrogenase	54.5455	6	[Acads, Acadvl, Etfa, Etfb, Etfdh, Gcdh]
short-chain fatty acid metabolic process	38.4615	5	[Acads, Acss2, Ces1d, Ces1f, Pck1]
thermogenesis	8.22511	19	[Acsl1, Actb, Actg1, Atp5b, Atp5j, Atp5l, Cpt1a, Cpt2, Ndufb2, Ndufs2, Ndufv1, Ndufv2, Plin1, Rheb, Sdha, Smarcc2, Ucp1, Uqcrc2, Uqcrfs1]
apoptosis	15.8416	16	[Add1, Cdh1, Ctnnb1, Cycs, Dnm1l, Gsn, H1f0, Lmnb1, Plec, Tjp1, Vim, Ywhab, Ywhae, Ywhag, Ywhaq, Ywhaz]
programmed Cell Death	13.9535	18	[Add1, Cdc37, Cdh1, Ctnnb1, Cycs, Dnm1l, Flot2, Gsn, H1f0, Lmnb1, Plec, Tjp1, Vim, Ywhab, Ywhae, Ywhag, Ywhaq, Ywhaz]
apoptotic cleavage of cellular proteins	22.2222	8	[Add1, Cdh1, Ctnnb1, Gsn, Lmnb1, Plec, Tjp1, Vim]
translation	9.95475	22	[Eef1a1, Eef1b2, Eef1d, Eif2s3x, Eif3j1, Eif3l, Eif4h, Mrpl44, Mrps22, Pabpc1, Ppa2, Rpl36a, Rpl5, Rpl9, Rplp0, Rplp2, Rps14, Rps17, Rps20, Rps21, Rps27l, Rpsa]
translation initiation complex formation	18.9655	11	[Eif2s3x, Eif3j1, Eif3l, Eif4h, Pabpc1, Rps14, Rps17, Rps20, Rps21, Rps27l, Rpsa]
regulation of mRNA stability by proteins that bind AU-rich elements	14.1176	12	[Anp32a, Hnrnpd, Hspb1, Khsrp, Pabpc1, Psmc6, Psmd4, Set, Tnpo1, Xpo1, Ywhab, Ywhaz]
mRNA Splicing	9.55056	17	[Dhx15, Dhx9, Fus, Hnrnpc, Hnrnpd, Hnrnpf, Hnrnph1, Hnrnpk, Hnrnpm, Hnrnpu, Lsm3, Mtrex, Prpf8, Rnps1, Snrpa1, Snrpe, Tra2b]
metabolism of RNA	7.65027	42	[Anp32a, Dhx15, Dhx9, Fbl, Fus, Hnrnpc, Hnrnpd, Hnrnpf, Hnrnph1, Hnrnpk, Hnrnpm, Hnrnpu, Hspb1, Khsrp, Lsm3, Mtrex, Pabpc1, Ppp2ca, Prpf8, Psmc6, Psmd4, Rnps1, Rpl36a, Rpl5, Rpl9, Rplp0, Rplp2, Rps14, Rps17, Rps20, Rps21, Rps27l, Rpsa, Set, Snrpa1, Snrpe, Tnpo1, Tra2b, Wdr77, Xpo1, Ywhab, Ywhaz]
nonsense-Mediated Decay (NMD)	12.6126	14	[Pabpc1, Ppp2ca, Rnps1, Rpl36a, Rpl5, Rpl9, Rplp0, Rplp2, Rps14, Rps17, Rps20, Rps21, Rps27l, Rpsa]
pathways of neurodegeneration	6.77966	32	[Actr1a, Actr1b, Atp5b, Atp5j, Calm1, Camk2d, Ctnnb1, Cycs, Fus, Klc4, Ndufb2, Ndufs2, Ndufv1, Ndufv2, Park7, Ppif, Psmc6, Psmd4, Rab5a, Sdha, Tardbp, Tuba1b, Tuba4a, Tuba8, Tubb4b, Tubb5, Uba1, Uchl1, Uqcrc2, Uqcrfs1, Vcp, Vdac1]
diabetic cardiomyopathy	8.05687	17	[Atp5b, Atp5j, Camk2d, Cd36, Cpt2, Ctsd, Gapdh, Gfpt1, Ndufb2, Ndufs2, Ndufv1, Ndufv2, Ppif, Sdha, Uqcrc2, Uqcrfs1, Vdac1]
DECREASED
Term	% Associated Genes	Nr. Genes	Associated Genes Found
phenylalanine and tyrosine metabolism	33.3333	4	[Fah, Kyat1, Pah, Pcbd1]
valine, leucine and isoleucine degradation	10.5263	6	[Aacs, Acadm, Acat2, Bckdhb, Ehhadh, Hmgcs1]
lysine degradation	10.9375	7	[Aadat, Aass, Acat2, Bbox1, Ehhadh, Pipox, Tmlhe]
tryptophan metabolism	11.5385	6	[Aadat, Acat2, Acmsd, Ehhadh, Kyat1, Kyat3]
selenocysteine metabolic process	75	3	[Sephs1, Sephs2, Txnrd1]
serine family amino acid biosynthetic process	25	4	[Ggt1, Sephs1, Sephs2, Tha1]
glutamine family amino acid metabolic process	16	12	[Aadat, Fah, Gclc, Gclm, Ggt1, Glul, Got1, Nit2, Oat, Prodh, Slc25a12, Uroc1]
aspartate family amino acid metabolic process	14.2857	6	[Aadat, Aass, Got1, Nit2, Pipox, Tha1]
glutamate metabolic process	30.303	10	[Aadat, Gclc, Gclm, Ggt1, Glul, Got1, Oat, Prodh, Slc25a12, Uroc1]
cysteine and methionine metabolism	18.8679	10	[Gclc, Gclm, Got1, Kyat1, Kyat3, Ldhb, Mat2a, Mat2b, Mpst, Tst]
glutathione metabolism	11.2676	8	[Gclc, Gclm, Ggct, Ggt1, Gpx1, Gstm5, Idh2, Nat8f3]
asparagine N-linked glycosylation	5.09804	13	[Arcn1, Copg1, Derl1, Dync1i2, Folr1, Fuom, Man2a1, Nagk, Npl, Scfd1, Sec31a, Tfg, Uso1]
PPAR signaling pathway	8.98876	8	[Acadl, Acadm, Acox2, Acox3, Ehhadh, Fabp3, Hmgcs1, Scp2]
fatty acid degradation	13.4615	7	[Acadl, Acadm, Acat2, Acox3, Eci2, Eci3, Ehhadh]
fatty acid oxidation	10.3448	12	[Acadl, Acadm, Acat2, Acox2, Acox3, Crat, Crot, Eci2, Eci3, Ehhadh, Fabp3, Scp2]
carnitine biosynthetic process	75	3	[Acadm, Bbox1, Tmlhe]
carnitine metabolic process	42.8571	6	[Acadl, Acadm, Bbox1, Crat, Crot, Tmlhe]
propanoate metabolism	17.6471	6	[Acat2, Acox3, Bckdhb, Ehhadh, Ldhb, Suclg1]
butanoate metabolism	28.5714	8	[Aacs, Acat2, Acsm1, Acsm3, Acsm5, Bdh1, Ehhadh, Hmgcs1]
thermogenesis	5.62771	13	[Coa6, Cox6b1, Ndufa13, Ndufa4, Ndufa6, Ndufa9, Ndufb11, Ndufb5, Ndufb6, Ndufc2, Ndufs3, Nras, Uqcr11]
peroxisome	18.6047	16	[Acox2, Acox3, Agps, Amacr, Crat, Crot, Eci2, Eci3, Ehhadh, Idh2, Mpv17l, Pecr, Pex11a, Pipox, Pxmp4, Scp2]
peroxisomal lipid metabolism	29.6296	8	[Acox2, Acox3, Amacr, Crat, Crot, Eci2, Ehhadh, Pecr]
fatty acid beta-oxidation using acyl-CoA oxidase	60	3	[Acox2, Acox3, Crat]
mitochondrial transport	7.27273	16	[Afg3l2, Chchd10, Gclc, Mpv17l, Mtch2, Ndufa13, Pmpcb, Rhot1, Sfxn3, Slc25a12, Slc25a3, Slc25a5, Timm9, Tomm40, Tomm70a, Tst]
apoptotic mitochondrial changes	9.01639	11	[Chchd10, Dap3, Gclc, Gclm, Ggct, Gpx1, Higd1a, Mpv17l, Mtch2, Rhot1, Slc25a5]
inner mitochondrial membrane organization	13.8889	5	[Afg3l2, Apoo, Chchd10, Ndufa13, Timm9]
mitochondrial respiratory chain complex assembly	11.9565	11	[Ndufa13, Ndufa6, Ndufa9, Ndufb11, Ndufb5, Ndufb6, Ndufc2, Ndufs3, Taco1, Tfam, Tmem126a]
mitochondrial outer membrane permeabilization	14.7059	5	[Chchd10, Gclc, Mpv17l, Rhot1, Slc25a5]
anion transmembrane transport	4.31267	16	[Abcg2, Cltrn, Folr1, Hk1, Sfxn3, Slc12a1, Slc22a18, Slc22a6, Slc25a11, Slc25a12, Slc25a3, Slc25a5, Slc34a1, Slc3a1, Slc7a8, Vamp8]
citric acid cycle (TCA cycle)	23.8095	5	[Cs, Idh2, Idh3a, Idh3g, Suclg1]
pyruvate metabolism and Citric Acid (TCA) cycle	16	8	[Cs, Hagh, Idh2, Idh3a, Idh3g, Ldhb, Pdhx, Suclg1]
lysosome Vesicle Biogenesis	15.1515	5	[App, Gns, M6pr, Txndc5, Vamp8]
liver development	6.63265	13	[Aacs, Acadm, Hmgcs1, Hp, Itpr1, Man2a1, Mpst, Pdhx, Rpl19, Rps16, Srsf5, Vtn, Vwf]
lactate metabolic process	23.8095	5	[Hagh, Ldhb, Ldhd, Mtch2, Slc25a12]
translation	14.0271	31	[Apeh, Dap3, Eef1g, Eif3a, Eif3f, Eif3m, Eif5, Etf1, Mrps21, Mrps6, Mrps9, Rpl13, Rpl15, Rpl18a, Rpl19, Rpl24, Rpl27a, Rpl28, Rpl31, Rpl34, Rpl35, Rpl6, Rpl8, Rps16, Rps25, Rps27, Rps28, Rps3a1, Rps8, Rps9, Srp68]
metabolism of RNA	6.37523	35	[Etf1, Hnrnpul1, Psma3, Psma4, Psma6, Psma7, Psmb2, Psmb3, Psmb6, Psmb7, Psmc5, Psmd13, Psmd2, Rpl13, Rpl15, Rpl18a, Rpl19, Rpl24, Rpl27a, Rpl28, Rpl31, Rpl34, Rpl35, Rpl6, Rpl8, Rps16, Rps25, Rps27, Rps28, Rps3a1, Rps8, Rps9, Snrpb, Snrpd1, Srsf5]
nonsense Mediated Decay (NMD) independent of the Exon Junction Complex (EJC)	21.978	20	[Etf1, Rpl13, Rpl15, Rpl18a, Rpl19, Rpl24, Rpl27a, Rpl28, Rpl31, Rpl34, Rpl35, Rpl6, Rpl8, Rps16, Rps25, Rps27, Rps28, Rps3a1, Rps8, Rps9]
cellular response to chemical stress	13.4752	19	[Ccs, Cox6b1, Gpx1, Ndufa4, P4hb, Prdx3, Psma3, Psma4, Psma6, Psma7, Psmb2, Psmb3, Psmb6, Psmb7, Psmc5, Psmd13, Psmd2, Taco1, Txnrd1]
cellular responses to stress	4.36508	22	[Ccs, Cox6b1, Dync1i2, Gpx1, Lamtor5, Ndufa4, P4hb, Prdx3, Psma3, Psma4, Psma6, Psma7, Psmb2, Psmb3, Psmb6, Psmb7, Psmc5, Psmd13, Psmd2, Stip1, Taco1, Txnrd1]
cellular response to hypoxia	15.7143	11	[Psma3, Psma4, Psma6, Psma7, Psmb2, Psmb3, Psmb6, Psmb7, Psmc5, Psmd13, Psmd2]
detoxification of Reactive Oxygen Species	14.7059	5	[Ccs, Gpx1, P4hb, Prdx3, Txnrd1]
Oxygen-dependent proline hydroxylation of Hypoxia-inducible Factor Alpha	16.6667	11	[Psma3, Psma4, Psma6, Psma7, Psmb2, Psmb3, Psmb6, Psmb7, Psmc5, Psmd13, Psmd2]
the role of GTSE1 in G2/M progression after G2 checkpoint	14.6667	11	[Psma3, Psma4, Psma6, Psma7, Psmb2, Psmb3, Psmb6, Psmb7, Psmc5, Psmd13, Psmd2]
FBXL7 down-regulates AURKA during mitotic entry and in early mitosis	20.3704	11	[Psma3, Psma4, Psma6, Psma7, Psmb2, Psmb3, Psmb6, Psmb7, Psmc5, Psmd13, Psmd2]
ROS sensing by NFE2L2	20.7547	11	[Psma3, Psma4, Psma6, Psma7, Psmb2, Psmb3, Psmb6, Psmb7, Psmc5, Psmd13, Psmd2]
RUNX1 regulates transcription of genes involved in differentiation of HSCs	16.6667	11	[Psma3, Psma4, Psma6, Psma7, Psmb2, Psmb3, Psmb6, Psmb7, Psmc5, Psmd13, Psmd2]
regulation of RUNX2 expression and activity	21.1538	11	[Psma3, Psma4, Psma6, Psma7, Psmb2, Psmb3, Psmb6, Psmb7, Psmc5, Psmd13, Psmd2]
regulation of RUNX3 expression and activity	20.7547	11	[Psma3, Psma4, Psma6, Psma7, Psmb2, Psmb3, Psmb6, Psmb7, Psmc5, Psmd13, Psmd2]
regulation of PTEN stability and activity	16.1765	11	[Psma3, Psma4, Psma6, Psma7, Psmb2, Psmb3, Psmb6, Psmb7, Psmc5, Psmd13, Psmd2]
Interleukin-1 signaling	12.6316	12	[App, Psma3, Psma4, Psma6, Psma7, Psmb2, Psmb3, Psmb6, Psmb7, Psmc5, Psmd13, Psmd2]
regulation of HMOX1 expression and activity	18.0328	11	[Psma3, Psma4, Psma6, Psma7, Psmb2, Psmb3, Psmb6, Psmb7, Psmc5, Psmd13, Psmd2]
regulation of RAS by GAPs	16.4179	11	[Psma3, Psma4, Psma6, Psma7, Psmb2, Psmb3, Psmb6, Psmb7, Psmc5, Psmd13, Psmd2]
TNFR2 non-canonical NF-kB pathway	11.3402	11	[Psma3, Psma4, Psma6, Psma7, Psmb2, Psmb3, Psmb6, Psmb7, Psmc5, Psmd13, Psmd2]
activation of NF-kappaB in B cells	17.4603	11	[Psma3, Psma4, Psma6, Psma7, Psmb2, Psmb3, Psmb6, Psmb7, Psmc5, Psmd13, Psmd2]
PIP3 activates AKT signaling	5.80357	13	[Lamtor5, Psma3, Psma4, Psma6, Psma7, Psmb2, Psmb3, Psmb6, Psmb7, Psmc5, Psmd13, Psmd2, Ptpn11]
TCR signaling	10.7843	11	[Psma3, Psma4, Psma6, Psma7, Psmb2, Psmb3, Psmb6, Psmb7, Psmc5, Psmd13, Psmd2]
downstream TCR signaling	12.9412	11	[Psma3, Psma4, Psma6, Psma7, Psmb2, Psmb3, Psmb6, Psmb7, Psmc5, Psmd13, Psmd2]
Fc epsilon receptor (FCERI) signaling	9.40171	11	[Psma3, Psma4, Psma6, Psma7, Psmb2, Psmb3, Psmb6, Psmb7, Psmc5, Psmd13, Psmd2]
ABC-family proteins mediated transport	12	12	[Derl1, Psma3, Psma4, Psma6, Psma7, Psmb2, Psmb3, Psmb6, Psmb7, Psmc5, Psmd13, Psmd2]
PCP/CE pathway	12.6437	11	[Psma3, Psma4, Psma6, Psma7, Psmb2, Psmb3, Psmb6, Psmb7, Psmc5, Psmd13, Psmd2]
Interleukin-1 family signaling	11.1111	12	[App, Psma3, Psma4, Psma6, Psma7, Psmb2, Psmb3, Psmb6, Psmb7, Psmc5, Psmd13, Psmd2]
signaling by Interleukins	5.72519	15	[App, Csf1r, P4hb, Psma3, Psma4, Psma6, Psma7, Psmb2, Psmb3, Psmb6, Psmb7, Psmc5, Psmd13, Psmd2, Ptpn11]
RAF/MAP kinase cascade	4.98084	13	[Lypla1, Psma3, Psma4, Psma6, Psma7, Psmb2, Psmb3, Psmb6, Psmb7, Psmc5, Psmd13, Psmd2, Vwf]
NIK-->noncanonical NF-kB signaling	19.2982	11	[Psma3, Psma4, Psma6, Psma7, Psmb2, Psmb3, Psmb6, Psmb7, Psmc5, Psmd13, Psmd2]
MAPK family signaling cascades	4.84429	14	[Lypla1, Psma3, Psma4, Psma6, Psma7, Psmb2, Psmb3, Psmb6, Psmb7, Psmc5, Psmd13, Psmd2, Ptpn11, Vwf]
mitotic Anaphase	6.51163	14	[Dync1i2, Nudc, Psma3, Psma4, Psma6, Psma7, Psmb2, Psmb3, Psmb6, Psmb7, Psmc5, Psmd13, Psmd2, Rps27]
DNA Replication	8.94309	11	[Psma3, Psma4, Psma6, Psma7, Psmb2, Psmb3, Psmb6, Psmb7, Psmc5, Psmd13, Psmd2]
cell cycle checkpoints	5.01792	14	[Dync1i2, Nudc, Psma3, Psma4, Psma6, Psma7, Psmb2, Psmb3, Psmb6, Psmb7, Psmc5, Psmd13, Psmd2, Rps27]
pathways of neurodegeneration	6.5678	31	[App, Ccs, Cox6b1, Derl1, Gpx1, Itpr1, Ndufa13, Ndufa4, Ndufa6, Ndufa9, Ndufb11, Ndufb5, Ndufb6, Ndufc2, Ndufs3, Nras, Ppid, Psma3, Psma4, Psma6, Psma7, Psmb2, Psmb3, Psmb6, Psmb7, Psmc5, Psmd13, Psmd2, Slc25a5, Tomm40, Uqcr11]
diabetic cardiomyopathy	6.63507	14	[Ace, Cox6b1, Ndufa13, Ndufa4, Ndufa6, Ndufa9, Ndufb11, Ndufb5, Ndufb6, Ndufc2, Ndufs3, Slc25a5, Tnni3, Uqcr11]
Bioinformatic analysis performed by Cluego of the proteins increased and decreased in the comparisons HF vs. CTR group.
Bioinformatic analyses were carried out by CLUEGO software (Cytoskape release 3.8.2) within the set of increased and decreased proteins. Functional grouping was based on p value < 0.05, GO terms fusion allowed and at least 3 counts. Terms referring to lipid metabolism are in bold.
HF: high fat diet group; CTR: normal fat diet group.
