# Supplementary material for: A Wide-Proteome Analysis to Identify Molecular Pathways Involved in Kidney Response to High-Fat Diet in Mice
Source: Int J Mol Sci. 2022 Mar 30;23(7):3809. doi: 10.3390/ijms23073809 (PMC8999052; doi:10.3390/ijms23073809)
Supplement: Supplementary file 1 [file ijms-23-03809-s001.zip › SUPPLEMENTARY FILES/S5_Panther analysis of the proteins increased and decreased in the comparisons HF vs CTR group.xlsx]

## Sheet: Foglio1
INCREASED
PANTHER Pathways	Genes	Fold Enrichment	raw P-value	FDR
Pyrimidine Metabolism	4	15.25	0.000345	0.00566
5-Hydroxytryptamine degredation	7	13.34	3.92e-06	0.000214
Adenine and hypoxanthine salvage pathway	4	10.16	0.00121	0.0165
Glycolysis	6	9.15	0.000116	0.00212
Adrenaline and noradrenaline biosynthesis	7	8.61	4.37e-05	0.00102
Dopamine receptor mediated signaling pathway	9	6.02	4.44e-05	0.00091
Cytoskeletal regulation by Rho GTPase	11	5.24	2.07e-05	0.000678
Parkinson disease	12	4.71	2.29e-05	0.000626
Huntington disease	17	3.9	5.05e-06	0.000207
Integrin signalling pathway	19	3.75	2.43e-06	0.000199
Nicotinic acetylcholine receptor signaling pathway	11	3.71	0.000347	0.00517
DECREASED
PANTHER Pathways	Genes	Fold Enrichment	raw P-value	FDR
Alzheimer disease-amyloid secretase pathway	8	6.14	8.37e-05	0.0137
Parkinson disease	8	5.31	0.000211	0.0173
Panther analysis of the proteins increased and decreased in the comparisons HF vs CTR group.
Proteins differentially expressed in the comparison were analysed by Panther (release 16.0) for pathways enrichment.
The column "Counts" indicates the number of genes present in each category.
Functional grouping was based on Fischer's exact test (p value < 0.05) and at least three counts.
HF: high fat diet group; CTR: normal fat diet group.
