# Supplementary material for: A Wide-Proteome Analysis to Identify Molecular Pathways Involved in Kidney Response to High-Fat Diet in Mice
Source: Int J Mol Sci. 2022 Mar 30;23(7):3809. doi: 10.3390/ijms23073809 (PMC8999052; doi:10.3390/ijms23073809)
Supplement: Supplementary file 1 [file ijms-23-03809-s001.zip › SUPPLEMENTARY FILES/S6_IPA analysis of the proteins differentially expressed in the comparisons HF vs. CTR group.xlsx]

## Sheet: Foglio1
Ingenuity Canonical Pathways (Top 20)	-log(p-value)	zScore	Molecules
Remodeling of Epithelial Adherens Junctions	19.3	2.11058	ACTB,ACTC1,ACTG1,ACTN1,ACTN4,ACTR3,ARPC1A,ARPC2,ARPC5,CDH1,CTNNA1,CTNNA2,CTNNB1,CTNND1,DNM1L,IQGAP1,Mapre2,RAB5A,RAB5C,RAB7A,RALA,TUBA4A,TUBA8,TUBB,TUBB4B
EIF2 Signaling	16.6	-1.41421	ACTB,ACTC1,EIF2S3,EIF3A,EIF3F,EIF3J,EIF3M,EIF5,FAU,NRAS,PABPC1,RALA,RALB,RPL13,RPL15,RPL18A,RPL19,RPL24,RPL27A,RPL28,RPL31,RPL35,Rpl36a, RPL5,RPL6,RPL9,RPLP0,RPS14,RPS16,RPS20,RPS21,RPS25,RPS27,RPS27L,RPS28,RPS8,RPS9,RPSA,WARS1
Sirtuin Signaling Pathway	16	2.33487	ACADL,ACSS2,ADAM10,APP,ATP5F1B,ATP5PF,CDH1,CPT1A,GLUD1,H1f0,H3-3A/H3-3B,HMGCS2,IDH2,LDHB,LDHD,NAMPT,NDRG1,NDUFA13,NDUFA4, NDUFA6,NDUFA9,NDUFB11,NDUFB2,NDUFB5,NDUFB6,NDUFS2,NDUFS3,NDUFV1,NDUFV2,NQO1,PCK1,PGAM2,PGK1,PPID,PPIF,SDHA,SLC25A5,TIMM8B, TIMM9,TOMM40,TOMM70,TUBA4A,TUBA8,UQCRC2,UQCRFS1,VDAC1
Mitochondrial Dysfunction	12.8		ACO1,ACO2,APP,ATP5F1B,ATP5MG,ATP5PF,ATPAF1,COX6B1,CPT1A,CYB5A,CYCS,MAOA,NDUFA13,NDUFA4,NDUFA6,NDUFA9,NDUFB11,NDUFB2,NDUFB5,NDUFB6,NDUFS2,NDUFS3,NDUFV1,NDUFV2,PARK7,PRDX3,SDHA,UQCR11,UQCRC2,UQCRFS1,VDAC1
Oxidative Phosphorylation	11	0.625543	ATP5F1B,ATP5MG,ATP5PF,ATPAF1,COX6B1,CYB5A,CYCS,NDUFA13,NDUFA4,NDUFA6,NDUFA9,NDUFB11,NDUFB2,NDUFB5,NDUFB6,NDUFS2,NDUFS3, NDUFV1,NDUFV2,SDHA,UQCR11,UQCRC2,UQCRFS1
Germ Cell-Sertoli Cell Junction Signaling	10.6		A2M,ACTB,ACTC1,ACTG1,ACTN1,ACTN4,CDH1,CTNNA1,CTNNA2,CTNNB1,CTNND1,GSN,IQGAP1,ITGA6,ITGB1,NRAS,Pak2,PXN,RALA,RALB,RHOG,RHOT1, TJP1,TUBA4A,TUBA8,TUBB,TUBB4B
Phagosome Maturation	10.3		ATP6V1A,ATP6V1G1,ATP6V1H,B2M,CTSB,CTSD,CTSH,CTSV,DYNC1H1,Dync1i2,DYNLRB1,EEA1, HLA-A ,LAMP2,M6PR,NSF,PRDX6,RAB5A,RAB5C,RAB7A,TUBA4A,TUBA8,TUBB,TUBB4B,VAMP2,YKT6
Caveolar-mediated Endocytosis Signaling	9.34		ACTB,ACTC1,ACTG1,ALB,ARCN1,B2M,CAV1,COPE,COPG1,FLNA,FLNB,FLOT2,HLA-A,ITGA6,ITGB1,RAB5A,RAB5C
Actin Cytoskeleton Signaling	8.92	3.27165	ACTB,ACTC1,ACTG1,ACTN1,ACTN4,ACTR3,ARHGEF7,ARPC1A,ARPC2,ARPC5,BAIAP2,FLNA,FN1,GSN,IQGAP1,IQGAP2,ITGA6,ITGB1,MYL12A,MYL12B,MYL6, MYL9,MYO18A,NRAS,Pak2,Ppp1r12a,PXN,RALA,RALB,TLN1
Polyamine Regulation in Colon Cancer	8.8		CTNNB1,LOC100360846/Psmb6,PSMA3,PSMA4,PSMA6,PSMA7,PSMB2,PSMB3,PSMB7,PSMC5,PSMC6,PSMD13,PSMD2,PSMD4,SAT2
Clathrin-mediated Endocytosis Signaling	8.71		ACTB,ACTC1,ACTG1,ACTR3,ALB,AP1S1,AP2A2,APOA2,APOE,ARPC1A,ARPC2,ARPC5,CD2AP,CHP1,CLTA,CLTC,DNM1L,ITGB1,LYZ,MYO6,ORM1,PON1, RAB5A,RAB5C,RAB7A,SERPINA1
LPS/IL-1 Mediated Inhibition of RXR Function	8.63	-0.377964	ACOX2,ACOX3,ACSL1,ACSM1,ALDH1A1,ALDH2,ALDH5A1,ALDH6A1,ALDH7A1,ALDH8A1,APOE,CPT1A,CPT2,CRAT,Cyp2d22,Cyp4a14,FABP3,FABP4,FMO1,FMO2,GSTM3,GSTP1,GSTZ1,HMGCS1,HMGCS2,MAOA,MGST1,PAPSS2,SLC27A2,XPO1
BAG2 Signaling Pathway	8.55	2	ANXA2,CTSB,HSPA4,HSPA9,LOC100360846/Psmb6,PSMA3,PSMA4,PSMA6,PSMA7,PSMB2,PSMB3,PSMB7,PSMC5,PSMC6,PSMD13,PSMD2,PSMD4
Integrin Signaling	8.53	3.8	ACTB,ACTC1,ACTG1,ACTN1,ACTN4,ACTR3,ARF1,ARHGEF7,ARPC1A,ARPC2,ARPC5,CAV1,GSN,ITGA6,ITGB1,MYL12A,MYL12B,MYL9,NRAS,Pak2,Ppp1r12a,PXN,RALA,RALB,RHOG,RHOT1,TLN1
Epithelial Adherens Junction Signaling	8.46	2.71069	ACTR3,ARPC1A,ARPC2,ARPC5,BAIAP2,CDH1,CTNNA1,CTNNA2,CTNNB1,CTNND1,IQGAP1,MYL12A,MYL12B,NRAS,Pak2,PPP2CA,RALA,RALB,YWHAB, YWHAE,YWHAG,YWHAQ,YWHAZ
FAT10 Signaling Pathway	8.23		LOC100360846/Psmb6,PSMA3,PSMA4,PSMA6,PSMA7,PSMB2,PSMB3,PSMB7,PSMC5,PSMC6,PSMD13,PSMD2,PSMD4,UBA1
Regulation of eIF4 and p70S6K Signaling	7.99	0.447214	EIF2S3,EIF3A,EIF3F,EIF3J,EIF3M,FAU,ITGA6,ITGB1,NRAS,PABPC1,PPP2CA,RALA,RALB,RPS14,RPS16,RPS20,RPS21,RPS25,RPS27,RPS27L,RPS28,RPS8, RPS9,RPSA
Regulation of Actin-based Motility by Rho	7.92	3.15296	ACTB,ACTC1,ACTR3,ARHGDIA,ARPC1A,ARPC2,ARPC5,BAIAP2,GSN,ITGA6,ITGB1,MYL12A,MYL12B,MYL6,MYL9,Pak2,Ppp1r12a,RHOG,RHOT1
Sertoli Cell-Sertoli Cell Junction Signaling	7.89		A2M,ACTB,ACTC1,ACTG1,ACTN1,ACTN4,CDH1,CTNNA1,CTNNA2,CTNNB1,ITGA6,ITGB1,NRAS,PALS2,RALA,RALB,SPTA1,SPTAN1,SPTB,SPTBN1,TJP1,TJP3, TUBA4A,TUBA8,TUBB,TUBB4B
NRF2-mediated Oxidative Stress Response	7.57	0.57735	ACTB,ACTC1,ACTG1,AKR1A1,AKR7A2,CBR1,CLPP,Cyp2d22,Cyp4a14,CYP4A22,DNAJA2,DNAJC13,FMO1,GCLC,GCLM,GSTM3,GSTP1,GSTZ1,MGST1,NQO1,NQO2,NRAS,RALA,RALB,STIP1,TXNRD1,VCP
Upstream Regulator (Top 20)	Molecule Type	Predicted Activation State	Activation z-score	Bias-cor-score	p-value overlap	Target molecules in dataset	Mechanistic Network
MYC	transcription regulator	Inhibited	-2.764	-3.973	5.88e-44	ACADM,ACTB,ACTN1,ACTN4,ADD1,ADK,AK2,ALB,ALDOA,ANXA4,APP,ARHGEF7,BCKDHB,CAV1,CD47,CDH1,CHP1,CLIC4,CLUH,CNBP,COL14A1,COX6B1,CPT1A,CPT2,Crip2,CSF1R,CTNNA1,CTNNB1,CTSB,CTSD,CTSV,CUL1,CYCS,DBI,DEK,DHFR, DSP,ENO1,FABP4,FASN,FBL,FLNA,FN1,GAA,GAPDH,GCLC,GCLM,GCSH,GDI1,GFPT1,GGT1,GLUD1,GLUL,GLYR1,GM2A,GOT1,GPI,GPT,H3-3A/H3-3B,HLAA,HNRNPD,Hnrnph1,HNRNPU,HSPA9,HSPB1,HSPE1,IDH2,IGF2BP1,Igha,IPO7,IQGAP2,ITGA6…	CEBPA,CTNNB1,FOXO1,FOXO3,HIF1A,JUN,MAX,MLXIPL,MYC,PPARG,RNA polymerase II,TCF,TCF7L2,TP53
MAPT	other				9.63e-34	A2M,ABCG2,ACO2,ACTB,ACTG1,ACTN1,ACTR1A,ADD1,ALB,ALDH5A1,ALDOA,Anp32a,APP,ARF1,ATP1A3,ATP1A4,ATP1B1,ATP5F1B,ATP5PF,ATP6V1A,BSG,C3,C4A/C4B,CAMK2D,CLTA,CLTC,CORO1A,CS,CTSD,CYCS,DBI,DNM1L,DPYSL2, DPYSL3,DYNC1H1,EEF1G,ENO1,FASN,FBL,Fus,GAPDH,GLO1,GSTP1,H4C9,HK1,HLAA,HSPE1,Irgm1,LDHB,LYZ,Mapre2,MTHFD1,NDUFA13,NDUFS3,NDUFV2,PARK7,PEBP1,PGK1,PLEC,PPP2CA,PRDX3,PRDX6,PSMD2,PVALB,RAB10,RPL19,RPLP0, RPS16,S1…	APP,CEBPB,FOS,HIF1A,IFNG,JUN,MAPT,NFKBIA,NR3C1,PSEN1,TP53
HNF4A	transcription regulator		0.145	-0.242	1.24e-33	AASS,ACAA2,ACMSD,ACO1,ACO2,ACOX2,ACOX3,ACSL1,ACSS2,ACTN1,ACTR1A,ACTR3,AHNAK,AHSG,AK2,ALB,ALDH1A1,ALDH2,ALDH5A1,ALDH8A1,ALDOB,AMACR,AMBP,APCS,APEH,APOA2,APOE,APP,ARMC1,ARPC5,ATP6V1H,BDH1, BNIP1,C3,C4A/C4B,C9orf64,CAMK2D,CAV1,CBX3,CD36,CDH1,CHP1,CLCNKA,CLTA,CNBP,CP,CPT1A,CPT2,CRAT,CROT,CRYZ,CS,CTNNB1,CTSB,CUTC,CYP7B1,DDOST,DERL1,DHRS7B,DNAJA2,DPM1,ECI2,EHD3,EIF5,EMC2,ESYT1,ETFDH, FARSB,FBP1,FDXR,FE…	FOXO3,HIF1A,HNF1A,HNF1B,HNF4A,JUN,MYC,PPARG,TP53
TP53	transcription regulator		1.97	1.609	1.4e-33	A2M,ABCG2,ACAA2,ACADL,ACADM,ACADS,ACADVL,ACE,ACO1,ACO2,ACOT11,ACSL1,ACSM5,ACSS2,ACTB,ACTN1,ACTN4,ADH5,ALB,ALDH1A1,ALDOA,ANXA1,ANXA2,ANXA4,API5,APOE,APP,ARHGAP1,CAMK2D,CAV1,CCS,CD36,CD47,CDH1,CKMT2,CLIC4,CLPP,CLTA,CLTC,CLUH,CMBL,COL14A1,COL18A1,COMT,CORO1A,CP,CPOX,CPT1A,CPT2,Crip2,CS,CSF1R,CTNNB1,CTSB,CTSD,CTSH,CYB5A,DBI,DEK,DHFR,DNAJA2,DNM1L,DPEP1,ECH1,EEF1A1,EIF5,ETFA,FABP3,FABP4,FASN,FBL,FDXR,F…	CEBPA,CEBPB,CTNNB1,ESR1,FOXO1,FOXO3,HIF1A,IFNG,JUN,MAX,MLXIPL,MYC,NFKBIA,NR3C1,PPARA,PPARG,PPARGC1A,RNA polymerase II,RXRA,SIRT1,TNF,TP53
CLPP	peptidase		-1.257	0.198	3.44e-28	ACADL,ACADM,ACADS,ACADVL,ACO2,ACSL1,ALDH2,ALDOA,ATP5F1B,CRAT,CS,ECH1,ECI1,ECI2,ENO1,ETFA,ETFB,ETFDH,FH,GAPDH,HADH,HSPA9,IDH2,IDH3A,IDH3G,PC,PRDX3,SDHA,SLC25A11,SUCLG1,TFAM
PPARA	ligand-dependent nuclear receptor		1.764	1.174	3.52e-28	ACAA2,ACADL,ACADM,ACADS,ACADVL,ACAT2,ACOT2,ACSL1,ACSS2,ADAM10,ALDH2,ALDOB,ANXA2,APCS,APOA2,APOE,APP,ARHGDIA,ATP5F1B,BCKDK,C3,CD36,CDS2,CPT1A,CPT2,CROT,CS,CSAD,CTH,CYCS,Cyp4a14,CYP7B1,DBI,ECH1, ECI1,ECI2,EHHADH,ETHE1,FABP3,FABP4,FASN,GLUD1,GLUL,GPT,GSTM3,GSTP1,GSTZ1,HADH,HMGCS1,HMGCS2,HPX,IDI1,KHK,MAT2A,MGST1,PAH,PBLD,PC,PCK1,PCTP,PEX11A,PKLR,PLIN1,PON1,PRDX6,RTN4,SAA1,SARDH,SCP2,SLC27A2, SORD,TBX…	CEBPA,CEBPB,FOXO1,JUN,MED1,NR1H4,PPARA,PPARD,PPARG,PPARGC1A,RXRA,SREBF1,THRA,THRB,TP53,bezafibrate,fenofibrate,pirinixic acid
GABA	chemical - endogenous mammalian		-1.78	0.155	4.09e-28	ACADM,ACSL1,ACTB,ADK,AGPS,ALDH5A1,AMACR,AP2A2,APOE,APP,ATP1B1,ATP5F1B,Calm1 (includes others),CLTC,CTBP1,DPM1,EEF1A1,EIF2S3,EIF3A,FAH,FASN,FN1,GAA,GCDH,GCLM,GM2A,GNAI2,HADH,HNRNPC,HNRNPK,HNRNPM,IDH2,ITPR1,LAMTOR3,LTA4H,MAN2A1,MSI2,MTHFD1,NME3,PAPSS2,PARK7,PC,PCCB,PECR,PMM2,PPM1B,PPP2CA,PRDX6,PXMP4,RALA,RPL13,RPL15,RPL31,Rpl34 (includes others),RPL35,Rpl36a,RPL5,RPL6,RPLP0,RPS21,RPS25,RPS28,RPS8,S…
torin1	chemical reagent		-0.484	0.594	5.85e-27	ACSS2,ALDOA,ATP5F1B,ATP5MG,ATP5PF,CDH1,COX6B1,EEF1A1,EEF1D,EEF1G,EIF3A,EIF3F,ENO1,FASN,GAPDH,GPI,HK1,NDUFA6,NDUFA9,NDUFB2,NDUFC2,NDUFS2,PABPC1,PFKP,PGK1,RPL13,RPL15,RPL19,RPL24,RPL27A,RPL28,RPL31, RPL35,RPL5,RPL6,RPS14,RPS16,RPS20,RPS21,RPS25,RPS27,RPS28,RPS8,RPS9,TAGLN,UQCRFS1,VIM	FOXO1,HSF1,MTOR,MYC,SIRT1,TP53,torin1
methapyrilene	chemical drug		0.73	0.848	1.02e-25	A2M,ACADL,ACADM,ACADS,ACTG1,ALB,ALDOA,ALDOB,AMACR,AMBP,ANXA2,APOA2,APOE,CD36,CES1,CP,CPT1A,CTSB,CTSV,DBI,EEF1A1,EHHADH,FBP1,FETUB,GCLC,HMGCS2,ITGB1,LOC100365810/Rps17,Mug1 (includes others),NSFL1C,OPLAH,ORM1,PC,RPS8,RPS9,SCP2,SLC27A2,TUBB,TXNRD1,YWHAZ
beta-estradiol	chemical - endogenous mammalian	Activated	2.456	1.186	1.97e-25	A2M,ABCG2,ACAA2,ACADM,ACADVL,ACE,ACOX2,ACSL1,ACSM3,ACTB,ACTC1,ACTG1,ACTN4,ADK,ALB,ALDH2,ALDH6A1,ALDH7A1,ALDOA,Anp32a,ANXA1,ANXA2,ANXA4,AP1S1,AP3D1,APOE,APP,ATP1B1,ATP2B1,ATP5F1B,BSG,C3,C4A/C4B, CA12,CAV1,CDH1,CGNL1,CLIC4,CNBP,COMT,CP,CPM,CPT1A,CRYZ,CTH,CTNNA1,CTNNA2,CTNNB1,CTNND1,CTSB,CTSD,CTSH,CYB5A,CYCS,CYP4B1,DDAH1,DDOST,DERL1,DGUOK,DSP,ECH1,ECHDC2,EIF3A,EIF3F,EIF3J,ENO1,FAAH,FABP3, FABP4,FARS…	CEBPB,ESR1,ESR2,FOS,HIF1A,JUN,KLF4,NR3C1,PGR,PPARG,RXRA,SNAI1,SP1,STAT5B,TGFB1,TNF,TP53,beta-estradiol,progesterone
CTNNB1	transcription regulator		-1.165	-2.003	2.67e-25	ACADL,ACADS,ACADVL,ACAT2,ACTB,ACTC1,ACTN4,ACTR3,Akr1c14,ALDH1A1,ANXA1,AOC3,APP,ARHGDIA,CADM1,CD36,CD47,CDH1,CDH16,CPT1A,CPT2,CRAT,CREG1,CTNNA1,CTNNA2,CTNNB1,CYB5A,CYP7B1,DPEP1,ENPP1,FABP4,FASN,FLOT2,FN1,GALM,GAPDH,GLUL,HMGCS1,HMGCS2,HNRNPUL1,HSCB,HSPE1,IDI1,IGF2BP1,IGHM,ITGA6,ITGB1,LY6E,MAOA,NDRG2,NDUFA4,NDUFB2,NDUFB6,NDUFC2,NDUFS2,NDUFV1,NME3,OAT,PCK1,PGK1,PLIN1,PLIN3,PLS3,Podxl,PPP2CA,RAB18,RPL…	CEBPA,CEBPB,CTNNB1,ESR1,ESR2,Insulin,JUN,MAX,MLXIPL,MYC,NFKBIA,PGR,PPARA,PPARG,PPARGC1A,RNA polymerase II,RXRA,SREBF1,TCF,TP53,progesterone
ATP5IF1	other				2.91e-24	AACS,ACAA2,ACADL,ACADM,ACADS,ACADVL,ACAT2,ACSS2,ALDH6A1,CPT2,DBI,ECH1,ECI1,ETFA,ETFB,ETFDH,FABP3,FABP4,FASN,FMO1,HADH,LDHB,NDUFV1,PCCB,PCK1,PRDX3,SDHA,TECR,TXNRD1
MLXIPL	transcription regulator		-0.621	-1.975	3.17e-24	ACSS2,AGPS,ANXA2,CPT1A,DHRS7B,FABP4,FASN,HMGCS2,KHK,MIOX,PCK1,PKLR,PLIN1,PYGL,RPL13,RPL15,RPL18A,RPL19,RPL24,RPL27A,RPL28,RPL31,RPL35,Rpl36a,RPL5,RPL6,RPL9,RPLP0,RPS14,RPS16,RPS20,RPS21,RPS25,RPS27L, RPS28,Rps3a1,RPS8,RPS9,RPSA,UCP1
INSR	kinase		0.292	-0.595	4.71e-24	ACAA2,ACADL,ACADM,ACADS,ACADVL,ACO2,ACOT2,ACSL1,ACTN4,ALB,ALDH1A1,ALDH2,ALDH6A1,Anp32a,APOA2,ARHGDIA,ATP1B1,ATP2B1,ATP5F1B,ATP5MG,ATP5PF,Calm1 (includes others),CBR1,CD36,CKMT2,CORO1A,CPT1A,CPT2,CRAT,CS,CTSB,CTSV,CYCS,DEK,DGAT1,ECI1,ETFA,ETFB,ETFDH,FABP4,FASN,FBP1,FH,FHL1,GAPDH,HMGCS1,HPX,IDH3A,IDI1,IQGAP1,LYZ,MAOA,MRPS21,MTCH2,NAMPT,NDRG1,NDUFA4, NDUFA9,NDUFB5,NDUFV2,PCK1,PECR,PKLR,RAB18,RAB7A,R…	ATF4,CTNNB1,Creb,FOXO1,IGF1R,INS,INSR,Insulin,JUN,LEP,MED1,MLXIPL,MYC,PPARA,PPARG,PPARGC1A,RB1,RXRA,SIRT1,SP1,SREBF1,TP53
nitrofurantoin	chemical drug		0.679	0.469	1.2e-23	A2M,ACADM,ACADVL,ACTB,ACTG1,ALB,AMACR,AMBP,ANXA2,APOA2,APOE,C3,C4A/C4B,CES1,CP,CPT1A,CTSB,CTSV,DBI,EEF1A1,EHHADH,FETUB,GSTM3,GSTP1,HMGCS1,HMGCS2,HPX,ITGB1,LOC100365810/Rps17,Mug1 (includes others),NQO1,ORM1,RPL13,RPL6,RPS8,RPS9,SCP2,SERPINA1,SLC27A2,TUBB,YWHAZ
pirinixic acid	chemical toxicant		1.954	0.799	2.72e-23	ABCG2,ACAA2,ACADL,ACADM,ACADS,ACADVL,ACAT2,ACMSD,ACOT2,ACSL1,ACSS2,AHSG,ANXA2,ANXA7,APCS,APOA2,APOE,BSG,C3,CD36,CPT1A,CPT2,CTSB,Cyp4a14,CYP7B1,DBI,ECH1,ECI1,ECI2,EHHADH,ETFDH,FABP4,FASN,FBP1,GAPDH,GLUL,GOT1,GSTM3,HADH,HMGCS1,HMGCS2,HPX,HSPB1,HSPE1,LCN2,LDHB,NAP1L1,ORM1,PEX11A,PKLR,PPID,PSMA3,PSMA4,PSMA7,PSMB3,PSMB7,PSMC6,PSMD4,PXMP4,RTN4,SAA1,SCP2,SLC27A2,UCP1,VPS29,YWHAB,YWHAQ	ACOX1,CEBPA,FOXO1,JUN,N-cor,NR1H4,PPARA,PPARD,PPARG,PPARGC1A,RXRA,SIRT1,SREBF1,THRA,THRB,pirinixic acid
metribolone	chemical reagent	Activated	2.401	0.812	3.13e-23	ACSS2,ACTN1,ALDOA,APP,ATP1B1,ATP5F1B,ATP5MG,ATP5PF,ATP6V1G1,B2M,CBR1,COX6B1,CPOX,CPT2,CRYZ,ECH1,EIF5,ENO1,ETFA,ETFDH,FASN,FH,GAPDH,GFPT1,GLUD1,GOT1,GPI,HADH,HK1,HMGCS1,HMGCS2,IDH2,IDH3A,IDI1,ITGA6, MAOA,MIX23,MRPS22,MYL12B,NDRG1,NDUFA6,NDUFA9,NDUFB2,NDUFB5,NDUFC2,NDUFS2,NDUFV2,NQO2,PFKP,PGK1,PITRM1,PMM2,PRDX6,SLC25A10,SLC25A11,SLC25A5,SORD,SUCLG1,SUCLG2,TIMM9,TOMM70,TSC22D1,UGDH,UQCRC2 UQCRFS1,VD…	D-glucose,ESRRG,FOXO1,HSF1,IGF1R,MTOR,MYC,PPARG,PSME3,RXRA,SIRT1,SREBF1,TP53,metribolone
dexamethasone	chemical drug		0.6	0.217	7.76e-23	AACS,ACADL,ACADM,ACADS,ACE,ACSL1,ACSS2,ACTB,ACTC1,ACTG1,ACTR3,ADAM10,Akr1c14,ALB,ALDH1A1,ALDH2,ALDH6A1,ALDOB,ANXA1,AOC3,APOA2,APOE,APP,ARHGDIA,ASPH,ATP1A3,ATP1B1,ATP2B1,B2M,BCKDK,BSG,C3,Calm1 (includes others),CAV1,CBR1,Cbr2,CD36,CD47,CDH1,CDH16,CES1,Ces1c,Ces1f,Ces2c (includes others),CLIC1,CLIC4,CP,CREG1,CSF1R,CTNNB1,CTSB,CTSD,CTSV,CUL1,CYB5A,CYCS,DAP3,DDAH2,DHFR,DHX9,DNM1L,DPYSL3,EEF1A1,EHHADH…	CEBPA,CEBPB,CTNNB1,D-glucose,FOXO1,IFNG,Insulin,JUN,MYC,NFKBIA,NR3C1,PPARA,PPARG,PPARGC1A,RXRA,SREBF1,TNF,TP53,dexamethasone
MYCN	transcription regulator	Inhibited	-3.375	-3.719	1.63e-20	ABCG2,ACTB,ACTG1,ACTN4,ALDH1A1,ALDOA,B2M,CAV1,COL18A1,DPYSL3,EEF1A1,EEF1D,EEF1G,FAU,FN1,GAPDH,HLA-A,IGFBP7,ITGB1,MAT2A,MYL12A,NACA,NDRG1,NUCB1,PSMA7,PSMB7,PTPRK,RPL13,RPL18A,RPL19,RPL24,RPL27A,RPL28,RPL31,RPL35,RPL5,RPL6,RPL9,RPLP0,RPS16,RPS20,RPS25,RPS27,RPS28,RPS8,RPS9,RUSC2,SORD,TAGLN,TGM2,TUBB,UCHL1,VIM	HMGA1,MYCN,REL,SP1,TP53,TP63
D-glucose	chemical - endogenous mammalian	Activated	2.145	1.376	1.89e-20	ACAA2,ACADL,ACADM,ACE,ACO2,ACSL1,ACTB,ACTN1,ALDOA,ALDOB,ANXA1,APP,ATP2B1,C3,CAPZA1,CAV1,CD36,CPT2,CSF1R,CTNNB1,CTSB,CTSV,DBI,DNAJA2,ENO1,FASN,FBP1,FN1,GAPDH,GCDH,GFPT1,GLUL,GOT1,GPI,GPX1,GSN,HK1, HNRNPF,HNRNPK,HP,HSPB1,ITGB1,ITPR1,LAMTOR5,LOC102724788/PRODH,MIOX,MYL9,NAMPT,NQO1,OAT,PARK7,PC,PCCB,PCK1,PFKP,PGK1,PKLR,PLIN3,PRDX3,PRDX6,PREB,RDH10,RPS14,S100G,SEPHS2,SLC25A10,SLC25A11,SLC25A5, SLC5A1,…	CEBPA,CTNNB1,D-glucose,FOXO3,HIF1A,Insulin,JUN,MAX,MLXIPL,MYC,NR3C1,PPARA,PPARG,RNA polymerase II,RXRA,SREBF1,TNF,TP53,dexamethasone
Diseases and Bio Functions (only related to lipid metabolism and renal deseases)
Categories	Functions	Diseases or Functions Annotation	p-Value	Activation z-score	Bias-corrected z-score	n. Genes	Genes
Lipid Metabolism, Small Molecule Biochemistry	metabolism	Metabolism of membrane lipid derivative	1.49e-06	1.141	0.371	52	IQGAP1,FDXR,HEXB,CYP7B1,FABP3,PPT1,TECR,ACAT2,CHP1,CDS2,PRDX6,SAA1,IDI1,IMPA1,SACM1L,AGPS,CPNE3,SCP2,PON1,EEF1A1,FABP4,ERLIN2,APP,ANXA1,ARF1,SLC27A2,PGRMC1,ESYT1,DPM1,GM2A,FASN,PC,CSF1R,ACSL1,FAR1,ITGB1,ENO1,MAOA,DHRS7B, HMGCS1,RAB5A,DBI,CES1,PCTP,LBR,CAV1,NCEH1,RALA,APOA2,SERPINA1,APOE,ABHD3
Lipid Metabolism, Small Molecule Biochemistry	metabolism	Fatty acid metabolism	8.37e-19	0.987	0.035	95	HMGCS2,ACADL,Cyp4a14,GGT1,FABP3,PPT1,TECR,DGAT1,SUCLG1,EPHX2,ACADM,FAAH,PRDX6,SAA1,ANO6,IGHM,SLC22A2,VWF,SCP2,SLC9A3R2,PON1,FABP4,UCP1,PARK7,CTNNB1,ERLIN2,APP,ABCG2,CADM1,RTN4,TMEM30A,ACOT9,Cyp2d22,ANXA1,CYP4A22,GCDH,CD36,APCS,SLC27A2,GSN,CS,ALDH5A1,AACS,PVALB,ECI2,ACADS,ACSM1,GM2A,ACSS2,PITPNA,CPT1A,FASN,ATP5PF,ETFA,GPX1,DPEP1,EHHADH,NQO1,SERPINC1,VIM,FN1,ACSL1,FAR1,ACSM3,CPT2,EIF6,GSTP1, STX12,…
Lipid Metabolism, Molecular Transport, Small Molecule Biochemistry	transport	Transport of fatty acid	8.99e-09	0.827	0.16	18	FABP4,UCP1,FABP3,CPT1A,CRAT,CES1,ABCG2,SLC25A10,CD36,ACSL1,SLC27A2,CROT,SLC22A2,CPT2,APOE,SCP2,SLC13A3,ALB
Lipid Metabolism, Small Molecule Biochemistry	synthesis	Synthesis of lipid	3.52e-11	0.728	-0.228	98	ACADL,HEXB,Cyp4a14,CYP7B1,GGT1,FABP3,PPT1,ACAT2,DGAT1,EPHX2,ALDH1A1,IMPA1,IGHM,ACOX2,SCP2,SLC9A3R2,PON1,EEF1A1,UCP1,YWHAG,CTNNB1,CADM1,SLC27A2,HSD3B2,RDH10,DPM1,ACSS2,FASN,SERPINC1,VIM,FN1,PTPN11,FAR1, ITGB1,ACSM3,ALDH8A1,PLIN1,LTA4H,RAB5A,DBI,SET,CES1,VTN,CYB5A,SLC22A1,APOA2,RALA,APOE,ABHD3,IQGAP1,FDXR,AMACR,C3,TECR,CHP1,CDS2,FAAH,IDI1,SACM1L,AGPS,SLC22A2,VWF,CPNE3,PCK1,FABP4,PARK7,ERLIN2,APP, A…
Energy Production, Lipid Metabolism, Small Molecule Biochemistry	oxidation	Oxidation of lipid	7.3e-11	0.497	0.019	41	HMGCS2,PEBP1,ACADL,ACOX3,Cyp4a14,FABP3,ACADS,C3,CPT1A,FASN,DGAT1,CYCS,EHHADH,ACADM,SNCG,ACSL1,ALDH1A1,ADH5,ACOX2,CPT2,SCP2,ACOT11,PON1,ACAA2,PLIN1,ACADVL,FABP4,UCP1,CTNNB1,HADH,APP,GCDH,ECI1, CD36,SLC27A2,CROT,APOA2,PECR,APOE,ILVBL,ECI2
Lipid Metabolism, Small Molecule Biochemistry	synthesis	Synthesis of fatty acid	1.48e-06	0.266	-0.343	42	ACADL,Cyp4a14,GGT1,ACSM1,PPT1,ACSS2,TECR,FASN,DGAT1,ATP5PF,SERPINC1,EPHX2,FAAH,VIM,FN1,ACSL1,FAR1,ACSM3,IGHM,EIF6,VWF,SCP2,ALB,SIGIRR,ACADVL,UCP1,PARK7,CBR1,CTNNB1,LTA4H,ERLIN2,APP,CADM1,ANXA1,GCDH, CAV1,CD36,VTN,IGFBP7,APOE,COTL1,PVALB
Lipid Metabolism, Small Molecule Biochemistry	conversion	Conversion of fatty acid	1.79e-07	0.172	-0.475	13	Cyp4a14,FABP4,AMACR,ACSS2,TECR,LTA4H,FASN,CRAT,ACSL1,SLC27A2,CROT,PCK1,ALB
Lipid Metabolism, Small Molecule Biochemistry	conversion	Conversion of lipid	8.47e-06	0.161	-0.237	26	Cyp4a14,AMACR,TECR,ACSS2,FASN,GPX1,PRDX3,PRDX6,ACSL1,GSTP1,AMBP,PCK1,ALB,PON1,FABP4,LTA4H,APP,CRAT,Akr1c14,SLC27A2,CROT,AKR1A1,APOE,HPX,HSD3B2,RDH10
Lipid Metabolism, Small Molecule Biochemistry, Vitamin and Mineral Metabolism	metabolism	Metabolism of terpenoid	1.11e-07	0.111	-0.298	42	FDXR,DPM1,CYP7B1,COMT,AMACR,LGMN,ACAT2,FASN,VIM,DNM1L,SAA1,Ces2c (includes others),IDI1,PTPN11,ALDH1A1,ADH5,ALDH8A1,SCP2,Ces1f,ENO1,MAOA,PON1,HMGCS1,YWHAG,CBR1,Ugt1a7c,ITGA6,ERLIN2,DBI,APP,Akr1c14,CES1,PCTP,LBR,CAV1,APOA2,SERPINA1,APOE,PGRMC1,HSD3B2,RDH10,AACS
Lipid Metabolism, Molecular Transport, Small Molecule Biochemistry	concentration	Concentration of lipid	9.95e-08	0.087	-0.133	89	ACADL,HEXB,Cyp4a14,AMACR,FABP3,C3,ACAT2,DGAT1,FLOT2,EPHX2,CDS2,FAAH,PRDX6,SAA1,RAB7A,HP,Anp32b,ALDH1A1,AGPS,SCP2,CTSD,PCK1,PON1,CLCNKA,EEF1A1,ENTPD5,FABP4,UCP1,CTNNB1,ACO2,APP,LCN2,ABCG2,TMED2 ,ARF1,ECI1,NRAS,SLC5A10,CD36,SLC27A2,CS,AHSG,PGAM2,PVALB,TGM2,VDAC1,SAA2SAA4,COMT,FOLR1,NDRG1,PITPNA,CPT1A,FASN,GPX1,DGUOK,ACE,EHHADH,NQO1,PRDX3,ACSL1,PTPN11,LIMA1,ARHGDIA,LOC102724788/PRODH,UQCRFS1, ALDH8A…
Lipid Metabolism, Small Molecule Biochemistry	incorporation	Incorporation of oleic acid	7.87e-06	0	-0.378	6	CD36,CAV1,ACSL1,C3,DGAT1,SCP2
Lipid Metabolism, Small Molecule Biochemistry, Vitamin and Mineral Metabolism	synthesis	Synthesis of cholesterol	6.26e-06	-0.216	-0.306	15	PON1,HMGCS1,ACAT2,ERLIN2,DBI,FASN,APP,CES1,LBR,CAV1,IDI1,SERPINA1,APOE,PGRMC1,SCP2
Metabolic Disease, Organismal Injury and Abnormalities	disorder of lipid metabolism	Disorder of lipid metabolism	1.29e-08	-1.341	-1.095	40	ACADL,ACADS,GM2A,ACAT2,SLC8A1,CPT1A,PITPNA,FASN,ETFA,ACE,NADK2,FLOT2,CSF1R,EPHX2,FAAH,ETFDH,ACADM,FN1,CPT2,SCP2,LMNB2,PCK1,SUGCT,PON1,PLIN1,ACADVL,FABP4,UCP1,ETFB,HADH,APP,CES1,GCDH,CD47,CAV1, CD36,NRAS,APOA2,APOE,QPRT
Renal Inflammation, Renal Nephritis	nephritis	Nephritis	0.204	0.989	1.486	21	PEX11A,C3,ACE,BSG,FAH,MAN2A1,C4A/C4B,DHFR,APCS,ALDH5A1,ARHGDIA,IGHM,PSMB2,ACTN4,PSMD2,AMBP,SUGCT,TGM2,APRT,PPP2CA,ALB
Glomerular Injury, Renal Inflammation, Renal Nephritis	glomerulonephritis	Glomerulonephritis	1	0.786	1.048	12	MAN2A1,C4A/C4B,APCS,C3,ALDH5A1,PSMB2,ACTN4,PSMD2,ACE,PPP2CA,BSG,ALB
Glomerular Injury, Renal Necrosis/Cell Death	apoptosis	Apoptosis of mesangial cells	0.0131	1.067	0.973	4	MAN2A1,ITGB1,GFPT1,APOE
Renal Hydronephrosis	hydronephrosis	Hydronephrosis	0.111	0.393	0.953	6	CLCNKA,VAMP8,LGMN,ITGB1,SLC12A1,APRT
Cell-To-Cell Signaling and Interaction	aggregation	Aggregation of cells	1.52e-07	1.39	0.927	43	ANXA7,COL14A1,C3,Podxl,CTNND1,Myh9,SERPINC1,CLIC1,BSG,GNAI2,FN1,ACTG1,ACTB,ITGB1,IGHM,ATP1B1,VWF,CDH1,SERPINH1,ALB,TLN1,FLNA,CP,CTNNB1,MYL12B,PXN,TXNRD1,APP,MYL9,CES1,CADM1,RHOG,HSPB1,CD47,LYZ,CD36,APCS, VTN,GSN,Ly6a (includes others),YWHAZ,PPIF,P4HB
Cellular Assembly and Organization, Tissue Development	fibrogenesis	Fibrogenesis	8.23e-06	1.579	0.88	49	CORO1A,ADD1,MYO1C,ACTG1,GPI,FERMT2,Poldip2,APP,SERPINA3,DPYSL2,NUMA1,HSPB1,ARPC2,CD47,ARF1,APCS,GSN,TUBA4A,YWHAQ,FHIT,TWF1,TJP1,Tpm3,FHL1,ACTC1,CAMK2D,ACE,CTNND1,VIL1,MYADM,VIM,A2M,GNAI2,FN1,PTPN11, ITGB1,Tpm1,SERPINH1,CGNL1,TUBB,PXN,GAA,COL18A1,ACTR3,CAV1,VTN,CTSB,DPYSL3,APOE
Renal Proliferation	cell proliferation	Cell proliferation of kidney cell lines	0.0691	0.896	0.84	13	VDAC1,RCC1,TJP1,CTNNB1,TXNRD1,SLC22A6,ABCG2,HSPA4,ITGB1,RALA,SFPQ,IQGAP2,PSMD2
Renal Damage	damage	Damage of kidney	8.21e-09	0.871	0.723	33	ANXA7,TNNC1,C3,GGT1,SLC8A1,ACE,FAH,C4A/C4B,CA12,FN1,ITGB1,ARHGDIA,IGHM,SLC22A2,ATP1B1,AMBP,ALB,MEP1B,SIGIRR,TLN1,CTNNB1,SLC22A6,B2M,LCN2,LYZ,GSTZ1,SLC22A1,ALDH5A1,AKR1A1,APOE,HPX,AHSG,SLC12A1
Kidney Failure	chronic renal failure	Chronic renal failure	0.176	0.392	0.716	11	C4A/C4B,SLC34A1,ADK,TNNC1,PEX11A,LGMN,C3,TNNI3,ACE,SERPINC1,APRT
Kidney Failure	end stage renal disease	End stage renal disease	0.107	0.392	0.711	10	C4A/C4B,ADK,PEX11A,TNNC1,LGMN,C3,TNNI3,ACE,SERPINC1,APRT
Renal Damage, Renal Tubule Injury	damage	Damage of renal tubule	0.000626	0.739	0.646	8	SIGIRR,FN1,C3,SLC22A1,SLC22A2,APOE,ACE,LCN2
Glomerular Injury, Renal Fibrosis	fibrosis	Fibrosis of kidney	0.027	0.363	0.636	10	MAN2A1,CAV1,PEX11A,LGMN,C3,FH,ITGB1,SLC22A6,ATP1B1,APRT
Cancer, Organismal Injury and Abnormalities	genitourinary tumor	Genitourinary tumor	1.1e-13	0.521	0.498	543	SLC3A1,PBLD,ADD1,ISOC1,ALDOA,MTCH1,PITRM1,ACADM,AFG3L2,ACOX2,ITPR1,NPTN,CBX3,PON1,APEH,EEF1A1,ENTPD5,CTNNB1,KPNA3,ATP1A3,PABPC1,SERPINA3,SMARCC2,SEPHS1,LYZ,NRAS,GSN,LLGL2,NANS,TUBA4A,SFPQ,CTH, COL14A1,TWF1,RSU1,GPX1,CUL1,RAB5C,SLC5A1,FGGY,GSTP1,ENO1,ADK,FUBP1,ATAD1,HSPA9,SLC4A4,MRPS22,MYO6,CLUH,CROT,TTC38,MYO18A,RALA,LUC7L2,RHEB,NDUFB11,PPP5C,IQGAP1,MTCH2,ECHDC2,C9orf64,SAA1,MYO1C,ACTG1, EEA1,ANO…
Cancer, Organismal Injury and Abnormalities	genitourinary carcinoma	Genitourinary carcinoma	3.54e-08	0.359	0.359	483	SLC3A1,PBLD,ADD1,MTCH1,PITRM1,ACADM,AFG3L2,ACOX2,ITPR1,NPTN,CBX3,PON1,APEH,EEF1A1,ENTPD5,CTNNB1,KPNA3,ATP1A3,PABPC1,SERPINA3,SMARCC2,SEPHS1,LYZ,NRAS,GSN,LLGL2,TUBA4A,SFPQ,CTH,COL14A1,TWF1,RSU1,GPX1,CUL1,RAB5C,SLC5A1,FGGY,GSTP1,FUBP1,ATAD1,HSPA9,SLC4A4,MRPS22,MYO6,CLUH,CROT,TTC38,MYO18A,RALA,LUC7L2,RHEB,NDUFB11,PPP5C,IQGAP1,ECHDC2,C9orf64,SAA1,MYO1C,ACTG1,EEA1,KPNA4,LAMTOR5,PARK7,ALDH7A1,CLTC,GGCT…
Organismal Injury and Abnormalities	fibrosis	Fibrosis	4.16e-09	0.027	0.324	82	ACADL,CTSV,Cyp4a14,CYP7B1,TNNC1,C3,LGMN,ACADM,CYP4B1,HP,IGHM,VWF,TLN1,HNRNPK,CTNNB1,PLAC8,LCN2,ABCG2,PURB,GAS2L3,HSPB1,NRAS,CD36,APCS,GSN,IDH2,APRT,SPTAN1,BLMH,DSP,LY6E,SLC8A1,ACTC1,CAMK2D,GPX1, CDC37,ADAM10,ACE,NQO1,PRDX3,SERPINC1,CSF1R,BSG,VIM,MAN2A1,DNM1L,DHFR,FN1,ACSL1,ARHGEF7,PTPN11,ITGB1,CDH1,TNNI3,ATP1B1,GSTP1,PAH,ALB,CTNNA1,HMGCS1,GCLC,ADK,PEX11A,GLRX,FH,CP,GLMP,ITGA6,SLC22A6,B2M, COL18A1…
Organismal Injury and Abnormalities	fibrosis	Fibrosis	4.16e-09	0.027	0.324	82	ACADL,CTSV,Cyp4a14,CYP7B1,TNNC1,C3,LGMN,ACADM,CYP4B1,HP,IGHM,VWF,TLN1,HNRNPK,CTNNB1,PLAC8,LCN2,ABCG2,PURB,GAS2L3,HSPB1,NRAS,CD36,APCS,GSN,IDH2,APRT,SPTAN1,BLMH,DSP,LY6E,SLC8A1,ACTC1,CAMK2D,GPX1, CDC37,ADAM10,ACE,NQO1,PRDX3,SERPINC1,CSF1R,BSG,VIM,MAN2A1,DNM1L,DHFR,FN1,ACSL1,ARHGEF7,PTPN11,ITGB1,CDH1,TNNI3,ATP1B1,GSTP1,PAH,ALB,CTNNA1,HMGCS1,GCLC,ADK,PEX11A,GLRX,FH,CP,GLMP,ITGA6,SLC22A6,B2M, COL18A1…
Cancer, Organismal Injury and Abnormalities	urogenital cancer	Urogenital cancer	1.75e-12	0.271	0.287	530	SLC3A1,PBLD,ADD1,ALDOA,MTCH1,PITRM1,ACADM,AFG3L2,ACOX2,ITPR1,NPTN,CBX3,PON1,APEH,EEF1A1,ENTPD5,CTNNB1,KPNA3,ATP1A3,PABPC1,SERPINA3,SMARCC2,SEPHS1,LYZ,NRAS,GSN,LLGL2,NANS,TUBA4A,SFPQ,CTH,COL14A1,TWF1,RSU1,GPX1,CUL1,RAB5C,SLC5A1,FGGY,GSTP1,ENO1,ADK,FUBP1,ATAD1,HSPA9,SLC4A4,MRPS22,MYO6,CLUH,CROT,TTC38,MYO18A,RALA,LUC7L2,RHEB,NDUFB11,PPP5C,IQGAP1,MTCH2,ECHDC2,C9orf64,SAA1,MYO1C,ACTG1,EEA1,ANO6, KPNA4…
Cancer, Organismal Injury and Abnormalities	malignant genitourinary solid tumor	Malignant genitourinary solid tumor	2.85e-12	0.271	0.287	529	SLC3A1,PBLD,ADD1,ALDOA,MTCH1,PITRM1,ACADM,AFG3L2,ACOX2,ITPR1,NPTN,CBX3,PON1,APEH,EEF1A1,ENTPD5,CTNNB1,KPNA3,ATP1A3,PABPC1,SERPINA3,SMARCC2,SEPHS1,LYZ,NRAS,GSN,LLGL2,NANS,TUBA4A,SFPQ,CTH,COL14A1, TWF1,RSU1,GPX1,CUL1,RAB5C,SLC5A1,FGGY,GSTP1,ENO1,ADK,FUBP1,ATAD1,HSPA9,SLC4A4,MRPS22,MYO6,CLUH,CROT,TTC38,MYO18A,RALA,LUC7L2,RHEB,NDUFB11,PPP5C,IQGAP1,MTCH2,ECHDC2,C9orf64,SAA1,MYO1C,ACTG1,EEA1,ANO6,KPNA4…
Renal Proliferation	proliferation	Proliferation of mesangial cells	0.156	0.555	0.24	4	CD36,ARHGEF7,PTPN11,APOE
Kidney Failure	failure	Failure of kidney	0.00371	-0.371	0.109	23	SIGIRR,ADK,HEXB,TNNC1,PEX11A,LGMN,C3,Podxl,ACE,SERPINC1,LCN2,CDH16,C4A/C4B,SLC34A1,ALDH5A1,ARHGDIA,ATP1B1,TNNI3,ACTN4,GSTP1,SLC12A1,APRT,ALB
Renal Necrosis/Cell Death	apoptosis	Apoptosis of kidney cell lines	0.00533	0.362	0.097	20	YWHAQ,EEF1A1,VDAC1,CTNNB1,APP,API5,CYCS,DAP3,GNB2,RHOG,HSPB1,RALB,SLC25A11,VTN,GSN,ITGB1,PPID,SLC22A2,RHOT1,ITPR1
Renal Necrosis/Cell Death	apoptosis	Apoptosis of tubular cells	0.0515	0	-0.027	5	C4A/C4B,C3,LCN2,PPP5C,ALB
Cellular Movement, Renal and Urological System Development and Function	cell movement	Cell movement of kidney cell lines	4.38e-06	0.521	-0.114	21	ADD1,C3,FLNA,CTNNB1,TXNRD1,PXN,APP,ANXA2,VIL1,CADM1,RHOG,VIM,SAA1,RALB,CAV1,NRAS,VTN,FN1,PTPN11,ITGB1,ACTN4
Organismal Injury and Abnormalities, Renal and Urological Disease	urination disorder	Urination disorder	3.21e-10	-0.905	-0.124	45	SLC3A1,ACADL,COMT,LGMN,C3,CD2AP,ETFA,Podxl,ACE,SUCLG1,SLC6A19,BSG,ETFDH,FAH,MAN2A1,ITGB1,ARHGDIA,PSMB2,VWF,ACTN4,PSMD2,EHD4,SUGCT,ALB,SLC9A3R2,CLCNKA,EHD3,FH,CTNNB1,ETFB,BCKDHB,HADH,GCDH,OAT, SLC34A1,GSTZ1,LDHD,PCCB,SUCLG2,SLC12A1,PVALB,IDH2,APRT,SLC13A3,PCBD1
Organismal Injury and Abnormalities, Renal and Urological Disease	renal lesion	Renal lesion	3.59e-10	-0.503	-0.171	131	SLC3A1,PBLD,GGT1,IBA57,LGMN,RNPS1,PITRM1,ACTB,NDUFA9,ACOX2,PDZK1IP1,CTNNB1,PABPC1,SERPINA3,MYL9,SMARCC2,CADM1,UROC1,NUMA1,LYZ,UQCRC2,NRAS,GSN,TUBA4A,MED12,APRT,TUBA8,RSU1,GPX1,EHHADH,RPL6,PURA, FAH,VIM,SPTBN1,MAN2A1,RPL5,FN1,ARHGEF7,PTPN11,ITGB1,ARHGDIA,PNP,ATP1B1,GSTP1,UQCRFS1,NDUFV2,CGNL1,SUGCT,PYGL,LTA4H,SLC22A6,KHSRP,B2M,PLEC,CTNNA2,NDUFS2,HSPA9,HLAA,SLC4A4,PLIN3,RALA,LUC7L2,C2CD2L, APOE,RHEB…
Glomerular Injury, Renal Necrosis/Cell Death	apoptosis	Apoptosis of glomerular cells	0.0206	-0.114	-0.233	6	MAN2A1,CTNNB1,CD2AP,ITGB1,GFPT1,APOE
Metabolic Disease, Organismal Injury and Abnormalities	amyloidosis	Amyloidosis	6.55e-13	-0.864	-0.431	81	CTSV,CYP7B1,C3,LGMN,CD2AP,NFS1,NQO2,PMPCB,EEF1G,FAAH,PRDX6,SAA1,C4A/C4B,HP,ACTB,IGHM,TAGLN,PSMB2,VWF,CTSD,SCP2,PON1,TGM1,ATP1A3,APP,SERPINA3,DPYSL2,LCN2,ABCG2,G3BP1,KHDRBS1,CD47,LYZ,CD36,APCS, GSN,ALDH5A1,UBQLN1,VCP,CTH,YWHAZ,TGM2,ATP1A4,VDAC1,TUBA8,LY6E,HNRNPU,GM2A,ADAM10,ACE,NQO1,SERPINC1,STIP1,CSF1R,VIM,A2M,DNM1L,DHFR,ALDH2,ATP1B1,PSMD2,MAOA,ALB,RCC1,GLRX,FH,TUBB,UCHL1,SET,B2M, CTNNA2,CAV1,HSP…
Glomerular Injury	glomerulosclerosis	Glomerulosclerosis	0.00872	-0.781	-0.443	15	PEX11A,LGMN,C3,FH,CD2AP,SLC22A6,MAN2A1,CAV1,ITGB1,ALDH5A1,ARHGDIA,APOE,ATP1B1,ACTN4,APRT
Renal Proliferation	proliferation	Proliferation of kidney cells	0.103	-0.239	-0.449	6	CD36,ARHGEF7,PTPN11,CDH1,APOE,LCN2
Renal Necrosis/Cell Death	apoptosis	Apoptosis of kidney cells	0.00511	-0.392	-0.507	11	MAN2A1,C4A/C4B,C3,CD2AP,CTNNB1,ITGB1,GFPT1,APOE,LCN2,PPP5C,ALB
Cancer, Organismal Injury and Abnormalities, Renal and Urological Disease	urinary tract cancer	Urinary tract cancer	5.82e-11	-0.711	-0.549	190	SLC3A1,RUFY3,PBLD,GGT1,IBA57,RNPS1,PITRM1,AFG3L2,NUCB1,ACTB,CYHR1,NDUFA9,ACOX2,EEF1D,KLC4,PON1,FERMT2,EEF1A1,ENTPD5,TLN1,PDZK1IP1,CTNNB1,ATP1A3,PABPC1,SERPINA3,MYL9,SMARCC2,CADM1,UROC1,NUMA1,LYZ, UQCRC2,NRAS,SLC5A10,GSN,TUBA4A,SFPQ,MED12,NAGK,SPTAN1,UBA1,COL14A1,LY6E,TUBA8,RSU1,GPX1,CUL1,EHHADH,MYADM,RPS20,RPL6,PURA,VIM,SPTBN1,FAH,MAN2A1,RPL5,SNCG,FN1,GLO1,ARHGEF7,PTPN11,SLC5A1,ITGB1,FGGY, PNP,AT…
Cancer, Organismal Injury and Abnormalities, Renal and Urological Disease	urinary tract tumor	Urinary tract tumor	2.3e-10	-0.711	-0.564	191	SLC3A1,RUFY3,PBLD,GGT1,IBA57,RNPS1,PITRM1,AFG3L2,NUCB1,ACTB,CYHR1,NDUFA9,ACOX2,EEF1D,KLC4,PON1,FERMT2,EEF1A1,ENTPD5,TLN1,PDZK1IP1,CTNNB1,ATP1A3,PABPC1,SERPINA3,MYL9,SMARCC2,CADM1,UROC1,NUMA1,LYZ, UQCRC2,NRAS,SLC5A10,GSN,TUBA4A,SFPQ,MED12,NAGK,SPTAN1,UBA1,COL14A1,TUBA8,LY6E,RSU1,GPX1,CUL1,EHHADH,MYADM,RPS20,RPL6,PURA,VIM,SPTBN1,FAH,MAN2A1,SNCG,RPL5,FN1,GLO1,ARHGEF7,PTPN11,SLC5A1,ITGB1,FGGY, PNP,AT…
Cancer, Organismal Injury and Abnormalities, Renal and Urological Disease	renal cancer	Renal cancer	1.71e-09	-0.711	-0.599	119	SLC3A1,PBLD,GGT1,IBA57,RNPS1,PITRM1,ACTB,NDUFA9,ACOX2,PDZK1IP1,CTNNB1,PABPC1,SERPINA3,MYL9,SMARCC2,CADM1,UROC1,NUMA1,LYZ,UQCRC2,NRAS,GSN,TUBA4A,MED12,TUBA8,RSU1,GPX1,EHHADH,RPL6,PURA,FAH,VIM, SPTBN1,MAN2A1,RPL5,FN1,ARHGEF7,PTPN11,ITGB1,PNP,GSTP1,UQCRFS1,NDUFV2,CGNL1,PYGL,LTA4H,KHSRP,B2M,PLEC,CTNNA2,NDUFS2,HSPA9,HLAA,SLC4A4,PLIN3,RALA,LUC7L2,C2CD2L,RHEB,NEDD8,NDUFB5,AHNAK,AMACR,ARIH1, FAAH,RALB,SA…
Cancer, Organismal Injury and Abnormalities, Renal and Urological Disease	upper urinary tract tumor	Upper urinary tract tumor	1.49e-09	-0.711	-0.605	122	SLC3A1,PBLD,GGT1,IBA57,RNPS1,PITRM1,ACTB,NDUFA9,ACOX2,PDZK1IP1,CTNNB1,PABPC1,SERPINA3,MYL9,SMARCC2,CADM1,UROC1,NUMA1,LYZ,UQCRC2,NRAS,GSN,TUBA4A,MED12,TUBA8,RSU1,GPX1,EHHADH,RPL6,PURA,FAH,VIM, SPTBN1,MAN2A1,RPL5,FN1,ARHGEF7,PTPN11,ITGB1,PNP,GSTP1,UQCRFS1,NDUFV2,CGNL1,PYGL,LTA4H,FUBP1,KHSRP,B2M,PLEC,CTNNA2,NDUFS2,HSPA9,HLAA,SLC4A4,PLIN3,RALA,LUC7L2,C2CD2L,RHEB,NEDD8,NDUFB5,AHNAK,AMACR, ARIH1,FAAH,R…
Renal Necrosis/Cell Death	apoptosis	Apoptosis of renal glomerulus	0.00238	-0.718	-0.781	8	MAN2A1,EHD3,CTNNB1,CD2AP,ITGB1,GFPT1,APOE,EHD4
Renal Necrosis/Cell Death	cell death	Cell death of kidney cells	1.76e-05	-0.462	-0.782	38	ATP1A4,YWHAQ,VDAC1,C3,CD2AP,API5,CYCS,RALB,MAN2A1,SLC25A11,C4A/C4B,MEP1A,ITGB1,GFPT1,PPID,SLC22A2,RHOT1,ITPR1,GSTP1,ALB,EEF1A1,PARK7,CTNNB1,APP,LCN2,DAP3,ABCG2,GNB2,RHOG,HSPB1,VTN,GSN,NAMPT,APOE, GAPDH,VCP,HK1,PPP5C
Renal Damage	injury	Injury of kidney	2.51e-05	-0.706	-0.783	22	MEP1B,SIGIRR,ANXA7,TNNC1,TLN1,C3,GGT1,CTNNB1,SLC22A6,B2M,LCN2,LYZ,CA12,ALDH5A1,ARHGDIA,IGHM,AKR1A1,ATP1B1,AHSG,AMBP,SLC12A1,ALB
Renal Necrosis/Cell Death	cell death	Cell death of kidney cell lines	0.000454	-0.474	-0.789	29	ATP1A4,YWHAQ,VDAC1,API5,CYCS,RALB,SLC25A11,MEP1A,ITGB1,PPID,SLC22A2,RHOT1,ITPR1,GSTP1,EEF1A1,PARK7,CTNNB1,APP,ABCG2,DAP3,GNB2,RHOG,HSPB1,VTN,NAMPT,GSN,GAPDH,VCP,HK1
Tox Lists (only related to lipid metabolism and renal deseases)
Ingenuity Toxicity Lists	-log(p-value)	Molecules
Fatty Acid Metabolism	15	ACADL,ACOX3,Cyp4a14,ACADS,ACAT2,CPT1A,EHHADH,ACADM,CYP4B1,ECH1,ACSL1,ALDH1A1,ACOX2,ADH5,ALDH2,CPT2,ACAA2,ACADVL,ALDH7A1,HADH,CYP4A22,GCDH,ECI1,SLC27A2,ALDH5A1,AKR1A1,ECI2
Mitochondrial Dysfunction	14	VDAC1,CPT1A,ATP5PF,CYCS,PRDX3,NDUFA13,COX6B1,NDUFA9,NDUFA6,UQCR11,ATPAF1,UQCRFS1,ATP5F1B,NDUFV2,MAOA,PARK7,SDHA,ACO2,APP,NDUFV1,UQCRC2,NDUFA4,NDUFS2,NDUFB6,CYB5A,NDUFS3,ATP5MG,ACO1,NDUFB11,NDUFB5,NDUFB2
Cholesterol Biosynthesis	2.8	HMGCS2,HMGCS1,IDI1,ACAT2
Cytochrome P450 Panel - Substrate is a Fatty Acid (Rat)	2.31	CYP4A22,CYP4B1,Cyp4a14
Renal Necrosis/Cell Death	7.98	C3,CD2AP,PMM2,UFM1,CYCS,SLC25A11,RALB,C4A/C4B,SLC22A2,RHOT1,ITPR1,EMC2,EEF1A1,EHD3,PARK7,HNRNPK,CTNNB1,APP,LCN2,ABCG2,GNB2,HSPB1,GSN,VCP,APRT,ATP1A4,NCLN,YWHAQ,VDAC1,HNRNPU,SLC8A1, API5,MAN2A1,MEP1A,ITGB1,GFPT1,PPID,EHD4,GSTP1,ALB,DAP3,RHOG,CAV1,VTN,SLC22A1,NAMPT,APOE,GAPDH,HK1,PPP5C
Acute Renal Failure Panel (Rat)	5.27	A2M,Tpm4,Cyp4a14,TUBB,PRODH2,ANXA2,TAGLN,H1f0,COL18A1,LCN2,ANXA1
Xenobiotic Metabolism Signaling	5.22	FMO1,NQO2,CAMK2D,NQO1,EPHX2,FMO2,RALB,CYP4B1,Ces2c (includes others),ALDH1A1,ADH5,ALDH2,GSTP1,ALDH8A1,PPP2CA,MAOA,GCLC,ALDH7A1,Ugt1a7c,ALDH6A1,GSTM3,LTA4H,CES1,MGST1,Cyp2d22,GSTZ1,NRAS,ALDH5A1,RALA
Aryl Hydrocarbon Receptor Signaling	5.15	ALDH7A1,ALDH6A1,GSTM3,NQO2,FASN,NQO1,MGST1,HSPB1,GSTZ1,DHFR,ALDH1A1,ALDH5A1,ALDH2,GSTP1,ALDH8A1,CTSD,NEDD8,TGM2
Oxidative Stress	4.79	PRDX6,GCLC,PRDX4,GGT1,GSTM3,GPX1,NQO1,MGST1,GCLM,PRDX3
Renal Proximal Tubule Toxicity Biomarker Panel (Rat)	3.67	HSPB1,SLC25A11,SLC27A2,SLC22A6,SLC22A2,GSTP1
Increases Renal Damage	3.24	MEP1B,C4A/C4B,SLC22A1,C3,CTNNB1,ITGB1,SLC8A1,SLC22A6,SLC22A2,AKR1A1,B2M
Long-term Renal Injury Anti-oxidative Response Panel (Rat)	2.6	GCLC,GGT1,CP,GCLM
Persistent Renal Ischemia-Reperfusion Injury (Mouse)	2.55	HSPB1,LYZ,C3,DPYSL3,LCN2
Renal Safety Biomarker Panel (PSTC)	1.82	B2M,ALB
Reversible Glomerulonephritis Biomarker Panel (Rat)	1.23	HNMT,Cyp4a14,ACSM3
Increases Renal Proliferation	0.376	CD36,VDAC1,ARHGEF7,CTNNB1,ITGB1,LCN2
Networks (only related to lipid metabolism and renal deseases)
ID	Score	Top Diseases Functions		Molecules in Network
2	45	Metabolic Disease, Organismal Injury and Abnormalities, Developmental Disorder		AFG3L2,ATP6V1A,CLPP,CLUH,CRYZ,ECI1,ECI2,ERK,ETFA,ETFB,ETFDH,FGGY,GCDH,HSDL2,ILVBL,LAMTOR3,LAMTOR5,LYRM4,MIX23,MPST,MRPL44,MRPS22,MRPS6,NFS1,Nuclear factor 1,PMPCB,PPA2,RRAGA,S100,S100G,SRP68,TACO1,TFAM,Tha1,dodecenoyl-CoA D-isomerase
7	34	Lipid Metabolism, Nucleic Acid Metabolism, Small Molecule Biochemistry		AASS,ACAA2,ACOT11,ACOT2,ACOT9,ACSM5,Akr1c14,Anp32b,BCKDHB,BCKDK,C4BP,CCS,CKMT2,Collagen type ix,EGLN,FDXR,GFPT1,HDL-cholesterol,HMG CoA synthase,HMGCS1,HMGCS2,HSCB,IDI1,ISOC2,ISYNA1,LYPLA1,MPDU1,NDUFC2,NIT1,PPT1,SCPEP1,Srebp,Vegf,acyl-CoA hydrolase,palmitoyl-CoA hydrolase
12	32	Lipid Metabolism, Small Molecule Biochemistry, Nucleic Acid Metabolism		AACS,ABHD3,ACOX2,ACOX3,ACSL,ACSM1,ACSM3,ACSS2,ANNEXIN,ANXA1,ANXA11,ANXA4,ANXA7,Acox,CRAT,CSAD,Cyp4a14,DDAH2,EHHADH,ERGIC1,FH,Fcer1,Fgf,GLYR1,Mapk,PEX11A,PLA2,PXMP4,Pdgfr,RCC1,SAE1,SLC27A2,Srsf5,butyrate-CoA ligase,transglutaminase
13	32	Energy Production, Small Molecule Biochemistry, Endocrine System Disorders		ALDH,ALDH1A1,ALDH2,ALDH5A1,ALDH6A1,ALDH7A1,ALDH8A1,APP,ARMC1,Aldh1a7,Anp32a,Aspartyl Protease,CSF,DBI,DHRS7B,DNPEP,ETHE1,FAM151A,GIMAP4,GLOD4,GUCY,Irp,LAD1,MPV17L,NAPSA,NPL,NSFL1C,Neurofilament,Otub1,PAPSS2,RAB10,Soat,aldehyde dehydrogenase,aldehyde dehydrogenase (NAD),succinate dehydrogenase
16	28	Metabolic Disease, Organismal Injury and Abnormalities, Developmental Disorder		26s Proteasome,COX6B1,CS,CYB5A,CYP,CYP3A,CYP4,CYP4A22,CYP4B1,CYP7B1,Creb,Cyp1a/2a/3a/4a/2c,Cyp2d22,GLMP,GOLPH3,IFN Beta,IL1,Ifn,MTORC1,NADH2 or NADPH2 1 atom incorporation:oxygen oxidoreductase,NDUFA4,NDUFA6,NDUFA9,NDUFS2,NDUFS3,NDUFV1,NDUFV2,P glycoprotein,PGRMC1,SDHA,SFXN3,SLC22A18,UCHL1,UQCRC2,UQCRFS1
19	25	Glomerular Injury, Hereditary Disorder, Organismal Injury and Abnormalities		ACTN4,CAMK2D,CD2AP,CD3,CSF1R,GCSH,HSPB1,KHDRBS1,LBR,MAP2K1/2,NMI,P4HB,PLC gamma,PP2A,PPP2CA,PTK,PYGL,Ppp2c,RPSA,SET,SLC25A3,SSR3,SSR4,STAT,STAT5a/b,Spectrin,TJP1,TSC22D1,UQCR11,Vla-4,YWHAG,caspase,chemokine,hemoglobin,tyrosine kinase
IPA analysis of the proteins differentially expressed in the comparisons HF vs. CTR group.
Proteins differentially expressed in the comparisons were analysed by IPA (release 2021). Functional grouping was based on p value ≤ 0.05 (-log p-value ≥ 1.3) and at least three counts.
The p-value calculated with the Fischer's exact test, reflects the likelihood that the association between a set of genes in our dataset and a biological function is significant.
IPA's z-score indicates a predicted activation or inhibition of a pathway/gene, (positive = activation, negative = inihibition).
For clarity the Table reports only the top 20 canonical pathways, the top 20 upstream regulators, diseases/functions, toxicity lists and networks only related to lipid metabolism and renal diseases.
HF: high fat diet group; CTR: normal fat diet group.
